# Supplementary material for: Toxin-mediated ribosome stalling reprograms the Mycobacterium tuberculosis proteome
Source: Nat Commun. 2019 Jul 10;10:3035. doi: 10.1038/s41467-019-10869-8 (PMC6620280; doi:10.1038/s41467-019-10869-8)
Supplement: Supplementary file 3 — Supplementary Data 1 [file 41467_2019_10869_MOESM3_ESM.xlsx]

## Sheet: mRNA hits - 7 days
Genome Position	Strand	Sequence	Counts in induced	Counts in uninduced	Fold Change	Gene	Rv number	Gene Product
4352763	+	ggcggtagcggttcggaggcgtaccAgggtgtccagcaaaaatgggacgcc	836.873	0.799	1047	esxA	Rv3875	6 kDa early secretory antigenic target EsxA
3022663	+	catctgctggaaacccggaagcgccTcggcgagaaccgaaaacgcgacctg	483.385	0.462	1046	sigB	Rv2710	RNA polymerase sigma factor SigB
1326281	-	tgggtgaagggcgacaacgtcgccgAaggctactggaacaaaccggacgag	27.255	0.042	648	fadD21	Rv1185c	Probable fatty-acid-AMP ligase FadD21
1259707	-	acggtcgagtggatcacctacgcgcAgtcgctgaccgacaaaccggtgaag	19.813	0.042	471	metE	Rv1133c	Probable 5-methyltetrahydropteroyltriglutamate--homocysteine methyltransferase MetE
2353161	-	atctttaagtccgaggtccgtgaacTgcagaacgagaacaaagcggaagcg	17.414	0.042	414	tatA	Rv2094c	Sec-independent protein translocase membrane-bound protein TatA
760459	+	gtcgacaagcgcgacaccgtcggcgTgcgcatcgaccgcaaacgccggcaa	11.373	0.042	270	rpoB	Rv0667	DNA-directed RNA polymerase
3595798	+	ggaaacagtggtccggcacttgcgcAgatcgctgacgcgaaactggtctgt	54.998	0.21	261	whiB1	Rv3219	Transcriptional regulatory protein WhiB-like WhiB1
1853079	+	cgcctggacggccgcaccgtggtggCagccaacgacaccaaacgggtcacg	31.808	0.126	252	rpmI	Rv1642	50S ribosomal protein L35 RpmI
781876	+	atccgcggttcgctggatacgcaggGtgtcaagaaccgcaaacaggcacgc	61.306	0.252	243	rpsL	Rv0682	30S ribosomal protein S12 RpsL
4359298	-	gccgagaccgctgagcgggtgctggAatccaagaattggaaacctccgaag	8.885	0.042	211	espK	Rv3879c	ESX-1 secretion-associated protein EspK
3022664	+	atctgctggaaacccggaagcgcctCggcgagaaccgaaaacgcgacctgg	60.506	0.294	205	sigB	Rv2710	RNA polymerase sigma factor SigB
1282541	+	gaaaggcctgctatacaccgatttcCgggctcgatggccaaacgcatccag	8.241	0.042	196		Rv1156	Conserved protein
1648826	+	tacgggttcgccgtgcacaactgcaCcgcaccgatctacaaatcggattca	7.797	0.042	185		Rv1461	Conserved protein
3362910	-	agcgcggcgaatgagccaaagcaccCggcggctcgtccgaaacatgttgca	7.73	0.042	184	ilvB1	Rv3003c	Acetolactate synthase
48690	-	tccggcggccggctcatcctgggtaTcgggtcgggctggaaacagaaggac	7.33	0.042	174		Rv0044c	Possible oxidoreductase
3284344	+	tacgggctcgcagaagcaacggtgtAcgtggcgacgagcaaaccgggtcaa	7.175	0.042	170	fadD28	Rv2941	Fatty-acid-AMP ligase FadD28
3880317	-	cacgggcgggttatggtgatctgttCcgatccgcgtcacaaacaaaggcag	42.203	0.252	167	rpmJ	Rv3461c	50S ribosomal protein L36 RpmJ
4340376	+	gacccaggcgacattttcaacaccgGttcgtcgctgttcaaacaaatcagc	13.794	0.084	164	espE	Rv3864	ESX-1 secretion-associated protein EspE
4116533	+	ttccaaggcgtggagcccagcgcaaTcgccgcactgacgaaacagctgcag	12.728	0.084	151	crp	Rv3676	Transcriptional regulatory protein Crp
1203968	+	atctgcttcgtcgggttcctgtttcCgctgtgggacgctaaacggcaaacg	69.014	0.462	149	pra	Rv1078	Probable proline-rich antigen homolog Pra
3054272	+	gcgctcggccgccccctgatcggcaAcggcgccaacggtaaaccggggacc	6.153	0.042	146	PE_PGRS47	Rv2741	PE-PGRS family protein PE_PGRS47
2405355	-	gacgtccacaatgtggcgttcagtaAgccgcctatcggcaaacgtgggtac	6.02	0.042	143	wag31	Rv2145c	Diviva family protein Wag31
342281	+	acctgctgccgtgccctgggcatcgCggtttaccagcgtaaacgtccgccg	11.195	0.084	133	eccA3	Rv0282	ESX conserved component EccA3
735308	+	gcgaagggttcggcggagccgcacaAgaccaaggtcgccaaagtcacctgg	11.106	0.084	132	rplK	Rv0640	50S ribosomal protein L11 RplK
302314	-	gtgagatccgctacggatcattccgCcgctcgttccggctgcccgcgcacg	5.531	0.042	131	hsp	Rv0251c	Heat shock protein Hsp
4357264	+	ggcagcggcccaatgcccgcacagcTtgccagcgctgaaaaaccggccacc	5.531	0.042	131	espJ	Rv3878	ESX-1 secretion-associated protein EspJ
302372	-	ggcgaacaccgcgacgagcacacgcAagacgccggagacaaagacggccgc	5.42	0.042	129	hsp	Rv0251c	Heat shock protein Hsp
3282654	-	atgggatgtcggcttcctggggggaTcaactcgcccgacaaactgtgggag	5.375	0.042	127	mas	Rv2940c	Probable multifunctional mycocerosic acid synthase membrane-associated Mas
760060	+	gtgggtggcctggaagaggtgctctAcgagctgtctccgatcgaggacttc	5.198	0.042	123	rpoB	Rv0667	DNA-directed RNA polymerase
3880316	-	acgggcgggttatggtgatctgttcCgatccgcgtcacaaacaaaggcagg	15.349	0.126	121	rpmJ	Rv3461c	50S ribosomal protein L36 RpmJ
3147788	-	gaagttctcgcccggctgagcgagcAgggcgaattcgtcaaatcagcatcg	5.064	0.042	120	infB	Rv2839c	Probable translation initiation factor if-2 InfB
3326630	+	atcgagctgcacccgctgctcaaccAggacgaactgcgcaaagctaacgcc	5.042	0.042	120		Rv2971	Probable oxidoreductase
762400	+	gccggtgtcaacgagctggtgcgtgTgtatgtggctcagaaacgcaagatc	20.102	0.168	119	rpoB	Rv0667	DNA-directed RNA polymerase
2906447	-	atagcgcagctggttgcgggtgcgtTctttcgtgagcctaaacaggttgtg	9.196	0.084	109		Rv2581c	Possible glyoxalase II
2739833	-	ttgttcgccaagacggccggggcggTcgagttcggcatcaaacgcggacgt	17.992	0.168	107	rpmA	Rv2441c	50S ribosomal protein L27 RpmA
4118647	-	gggagtacgccacggtcccgctgttGacgcacgccaccaaacagatcctcg	8.507	0.084	101		Rv3678A	Conserved hypothetical protein
784921	+	accaccctgaccgcggctatcaccaAggtcctgcacgacaaattccccgat	11.639	0.126	92	tuf	Rv0685	Probable iron-regulated elongation factor TU Tuf
947956	-	ttgtcggtctggcggagacgctggcCcgcgaggtcaccgccgacggcattg	43.892	0	87		Rv0851c	Probable short-chain type dehydrogenase/reductase
781877	+	tccgcggttcgctggatacgcagggTgtcaagaaccgcaaacaggcacgca	18.259	0.21	86	rpsL	Rv0682	30S ribosomal protein S12 RpsL
292746	+	gcgagcacgccgccgtcaccgccaaGcagatgggcatcaaacgcgtagacc	10.751	0.126	85	fadA2	Rv0243	Probable acetyl-CoA acyltransferase FadA2
2353160	-	tctttaagtccgaggtccgtgaactGcagaacgagaacaaagcggaagcgt	10.662	0.126	84	tatA	Rv2094c	Sec-independent protein translocase membrane-bound protein TatA
4352335	+	caggaggcaggtaatttcgagcggaTctccggcgacctgaaaacccagatc	31.208	0.378	82	esxB	Rv3874	10 kDa culture filtrate antigen EsxB
4405584	-	tcgaccacctttgacacgcgggtgaCcgtcagtctgggcaaacgcaagggt	10.218	0.126	81	parB	Rv3917c	Probable chromosome partitioning protein ParB
301779	-	cgacaccgagtacgatcgcgaatttTggcgcgatgtcgacgatgagggtgt	6.664	0.084	79		Rv0250c	Conserved protein
2739917	-	gtcaaggccggcgagatcctggtccGccagcgcggtaccaaattccatccc	6.664	0.084	79	rpmA	Rv2441c	50S ribosomal protein L27 RpmA
3903581	+	cagaacagctggccaaccagggtgtGagcgaccggaaagagctcgagaccc	6.597	0.084	78	cpsA	Rv3484	Possible conserved protein CpsA
528939	+	ctgcgcaacgtcgcggccggcgccaAcccgctcggtctcaaacgcggcatc	13.016	0.168	77	groEL2	Rv0440	60 kDa chaperonin 2 GroEL2
762401	+	ccggtgtcaacgagctggtgcgtgtGtatgtggctcagaaacgcaagatct	12.794	0.168	76	rpoB	Rv0667	DNA-directed RNA polymerase
3847376	+	atggccgacgcggctgggcggtatcTcgactggctgactaaacactctcgt	9.596	0.126	76	PPE59	Rv3429	PPE family protein PPE59
4340377	+	acccaggcgacattttcaacaccggTtcgtcgctgttcaaacaaatcagcg	37.117	0	74	espE	Rv3864	ESX-1 secretion-associated protein EspE
801919	+	aagagcgccagggcatttctggccaGcctgacagaacgtaaacaggtgctg	33.963	0.462	73	rplD	Rv0702	50S ribosomal protein L4 RplD
732703	+	gacggcaagggcgccgagctggtgtTcaacggtcgggtgaaatcggttgat	9.063	0.126	71	hadB	Rv0636
2783527	-	agcgtcgccgggtggcgctgtgcaaActgctgttgtccaaacccgacctgt	5.864	0.084	69		Rv2477c	Probable macrolide-transport ATP-binding protein ABC transporter
2072762	+	gtggaagggctcccgccgggctcggCgttgctggtagtcaaacgaggcccc	5.686	0.084	67	garA	Rv1827	Conserved protein with FHA domain
4039962	-	gagacgctcaaggacaagcagctctAcacgctggatctgggatcgctggtg	5.331	0.084	63	clpC1	Rv3596c	Probable ATP-dependent protease ATP-binding subunit ClpC1
3191873	-	gtaccgcagctcaccgaagaacgtcGgcgagagctggtcaaacaggcaaag	18.325	0.294	62	frr	Rv2882c	Ribosome recycling factor Frr
3022662	+	gcatctgctggaaacccggaagcgcCtcggcgagaaccgaaaacgcgacct	12.817	0.21	61	sigB	Rv2710	RNA polymerase sigma factor SigB
923606	-	acaacggattcgctcaccgaatcagCgaaccgggagctcaaacacctgctt	12.528	0.21	59		Rv0831c	Conserved protein
649885	+	ctggccgcgggcaccgccgtgtccaCcgtagagctcaccaaatcgggcgcg	7.308	0.126	57	menH	Rv0558	Probable ubiquinone/menaquinone biosynthesis methyltransferase MenH
4338278	-	agggctgtgggcaggggtcgtaattCccgaatcaggccgggcgcgggcatt	9.263	0.168	55	whiB6	Rv3862c	Possible transcriptional regulatory protein WhiB-like WhiB6
422629	+	gttcaaggcggtttcggaggcgcatAacgtgctgtcggatccggccaagcg	15.304	0.294	52	dnaJ1	Rv0352	Probable chaperone protein DnaJ1
1332934	+	tcttagtgcagccttcaacattggaCccgttacgggccgaactcggcggcg	10.928	0.21	52	sigI	Rv1189	Possible alternative RNA polymerase sigma factor SigI
1332940	+	tgcagccttcaacattggacccgttAcgggccgaactcggcggcggttagt	25.5	0	51	sigI	Rv1189	Possible alternative RNA polymerase sigma factor SigI
4352764	+	gcggtagcggttcggaggcgtaccaGggtgtccagcaaaaatgggacgcca	36.584	0.715	51	esxA	Rv3875	6 kDa early secretory antigenic target EsxA
760141	+	cctcgtttcgacgatgtcaaggcacCcgtcgacgagtgcaaagacaaggac	6.419	0.126	50	rpoB	Rv0667	DNA-directed RNA polymerase
760142	+	ctcgtttcgacgatgtcaaggcaccCgtcgacgagtgcaaagacaaggaca	6.197	0.126	49	rpoB	Rv0667	DNA-directed RNA polymerase
4352336	+	aggaggcaggtaatttcgagcggatCtccggcgacctgaaaacccagatcg	30.542	0.631	48	esxB	Rv3874	10 kDa culture filtrate antigen EsxB
422002	+	gcgttgtcagccaattgctgggtgtActggacgatctcgagcgggcgcgca	7.797	0.168	46	grpE	Rv0351	Probable GrpE protein
3020621	+	acaccgccaccacatctggcgaatcAcccgtaggactttgtccaaaagctg	5.598	0.126	44		Rv2707	Probable conserved transmembrane alanine and leucine rich protein
4338434	-	gacagtaaccgccctgtatgaggtcCcgctcggcgtttgcacgcaagatcc	5.598	0.126	44	whiB6	Rv3862c	Possible transcriptional regulatory protein WhiB-like WhiB6
735593	+	accaacctctacaccccgctgcaggCggccaagcttgccaaagagacctcg	5.464	0.126	43	rplA	Rv0641	50S ribosomal protein L1 RplA
405660	-	acccagatctccgaggttctagggcAgcgccgactgttgaaatggtcgatc	5.309	0.126	42		Rv0338c	Probable iron-sulfur-binding reductase
3410833	-	cacctgtactccttctcgttcgagcCcaaggcggactggaaacacctgttt	10.817	0.252	42		Rv3049c	Probable monooxygenase
1733729	+	gcgggttcgggatcctcggtgccgtCgcacatagccccaaacggctggaga	5.198	0.126	41		Rv1533	Conserved protein
3484125	+	atcaagttggactggcgcaccgaccTgcaggatccggtcaaacgtgacttc	20.147	0	40	cysA3	Rv3117	Probable thiosulfate sulfurtransferase CysA3
3628567	-	gaaggaccacgcgatcctgggaaatAtcggccacttcgacaacgagatcga	5.064	0.126	40	sahH	Rv3248c	Probable adenosylhomocysteinase SahH
4160789	-	cacggtcaagccggtgggggcctggTcaaggtcgtcgtcaaaggcagcggg	19.614	0	39		Rv3716c	Conserved protein
2223947	-	gtggccacggccgcgcccaagacctActgcgaggagttgaaaggcaccgat	6.375	0.168	37	mpt64	Rv1980c	Immunogenic protein Mpt64
3146782	-	tgggcagcgagatgaactacaacgtTcaggtcgtcagcccggaggacgaag	10.684	0.294	36	infB	Rv2839c	Probable translation initiation factor if-2 InfB
3093663	-	gataccggatccccggaagcacagaTcgcgttgctgaccaaacgcatcgcc	7.352	0.21	35	rpsO	Rv2785c	30S ribosomal protein S15 RpsO
4352807	+	ggacgccacggctaccgagctgaacAacgcgctgcagaacctggcgcggac	26.455	0.757	34	esxA	Rv3875	6 kDa early secretory antigenic target EsxA
556008	-	catgaagtggccgaaatggtcagcgCtcatcccgggctggcctgcgcggtg	5.686	0.168	33		Rv0465c	Probable transcriptional regulatory protein
3879775	-	cggcaccgccgcggtatgccggtacGcggccagcggacaaaaaccaacgcg	9.729	0.294	33	rpsM	Rv3460c	30S ribosomal protein S13 RpsM
4338435	-	tgacagtaaccgccctgtatgaggtCccgctcggcgtttgcacgcaagatc	7.108	0.21	33	whiB6	Rv3862c	Possible transcriptional regulatory protein WhiB-like WhiB6
1203969	+	tctgcttcgtcgggttcctgtttccGctgtgggacgctaaacggcaaacgt	5.464	0.168	32	pra	Rv1078	Probable proline-rich antigen homolog Pra
1853080	+	gcctggacggccgcaccgtggtggcAgccaacgacaccaaacgggtcacgt	16.371	0	32	rpmI	Rv1642	50S ribosomal protein L35 RpmI
4352769	+	agcggttcggaggcgtaccagggtgTccagcaaaaatgggacgccacggct	6.575	0.21	31	esxA	Rv3875	6 kDa early secretory antigenic target EsxA
1853270	+	cgcgaggctatcgcggccagcgatcGcggctttaccgcaaagccaaagagc	5.087	0.168	30	rplT	Rv1643	50S ribosomal protein L20 RplT
2321328	+	gtcgctcgtgcccgactcgtggagcGactcggcgccctcaaacccgccacg	15.193	0	30	mazF7	Rv2063A	Possible toxin MazF7
4352770	+	gcggttcggaggcgtaccagggtgtCcagcaaaaatgggacgccacggcta	10.395	0.336	30	esxA	Rv3875	6 kDa early secretory antigenic target EsxA
4352795	+	ccagcaaaaatgggacgccacggctAccgagctgaacaacgcgctgcagaa	15.349	0.504	30	esxA	Rv3875	6 kDa early secretory antigenic target EsxA
1180051	+	cgcatcgggagtcgctcgcgttcgcGgcagaagagctccaaaccccggggt	14.66	0	29		Rv1057	Conserved hypothetical protein
2111148	-	cggactggtgatcttggtgcggagtAgaggcctgggctgggctgaactcgg	6.197	0.21	29		Rv1863c	Probable conserved integral membrane protein
2751910	-	cctgtccccgcctgcggaggaagcgCctcccgtgcccgtggcctacagcgt	8.796	0.294	29	rpfE	Rv2450c	Probable resuscitation-promoting factor RpfE
3180089	-	atcccgatccgaatcggtgtcaacgCcggttcgctggacaaacggttcatg	14.416	0	28	gcpE	Rv2868c	Probable GcpE protein
3567204	+	ggagaaggccgccaatcagttgtttAccgtcctcggcgaactcaagggtgg	14.305	0.504	28		Rv3197	Probable conserved ATP-binding protein ABC transporter
529522	+	aggtgatcagcgaagaggtcggcctGacgctggagaacgccgacctgtcgc	5.709	0.21	27	groEL2	Rv0440	60 kDa chaperonin 2 GroEL2
558017	+	gccggctttggcggcgcgctcaacgTctacgagctgcagaaagccctgatc	13.616	0	27	icl1	Rv0467	Isocitrate lyase Icl
2434328	-	cagccgaagctggatgtactcgattTctggtcgatcatcaaaccggagttg	5.797	0.21	27		Rv2172c	Conserved protein
1806829	+	gagcacccgcgcggcgctgctgagcCttggattgctgctcgtcgctttggt	6.775	0.252	26	chaA	Rv1607	Probable ionic transporter integral membrane protein ChaA
2447124	-	atgatcgggatgctcaagcgtaaggCggaacgcaggttgatagacggcgcg	7.73	0.294	26		Rv2185c	Conserved protein TB16
3146789	-	gagttgctgggcagcgagatgaactAcaacgttcaggtcgtcagcccggag	5.664	0.21	26	infB	Rv2839c	Probable translation initiation factor if-2 InfB
4118648	-	tgggagtacgccacggtcccgctgtTgacgcacgccaccaaacagatcctc	7.73	0.294	26		Rv3678A	Conserved hypothetical protein
4352781	+	gcgtaccagggtgtccagcaaaaatGggacgccacggctaccgagctgaac	11.328	0.42	26	esxA	Rv3875	6 kDa early secretory antigenic target EsxA
2133819	-	tgcggcgccgcctctggccttccgaTcgcactgtggtcgaaacccgcgcag	19.502	0.757	25	rpfC	Rv1884c	Probable resuscitation-promoting factor RpfC
3880369	-	ggtaaacccgagcgtcaagccgatcTgtgacaagtgcaggctgatccgtcg	15.793	0.631	25	rpmJ	Rv3461c	50S ribosomal protein L36 RpmJ
4351573	+	cgcggttaacacgcttttcgagaagCtcgagccgatggcgtcgatccttga	7.53	0.294	25	PPE68	Rv3873	PPE family protein PPE68
769916	+	tggaaggctcccaagccgcgggacgAcgccgccgcgctgaaagccgcgacc	6.086	0.252	24	end	Rv0670	Probable endonuclease IV End
3022646	+	ccgggttgtatgccgagcatctgctGgaaacccggaagcgcctcggcgaga	5.109	0.21	24	sigB	Rv2710	RNA polymerase sigma factor SigB
4338496	-	atgcgatacgctttcgcggcagaggCtacaacctgcaacgctttctggagg	10.262	0.42	24	whiB6	Rv3862c	Possible transcriptional regulatory protein WhiB-like WhiB6
1573673	-	ctgtttagcggccacgcgcagacctAtcaggcgctgagaactcaggcggcg	6.864	0.294	23	PE_PGRS25	Rv1396c	PE-PGRS family protein PE_PGRS25
2125656	+	ttgaatcgtctcaagccaggaatcgTcatgtgccgggagaaacaggacacc	11.684	0	23	bfrA	Rv1876	Probable bacterioferritin BfrA
3023330	+	gcaccctggatcaaatcggcaaactAttcgggctgtcccgtgagcgggttc	7.019	0.294	23	sigB	Rv2710	RNA polymerase sigma factor SigB
782696	+	ggcatcaccatcacctctgcggccaCgaccacgttctggaaagacaaccag	11.128	0	22	fusA1	Rv0684	Probable elongation factor G FusA1
1260916	-	acgttcacgctgcaccccggcaaggTgctcgccgaactcaaagaggcgtta	6.53	0.294	22	metE	Rv1133c	Probable 5-methyltetrahydropteroyltriglutamate--homocysteine methyltransferase MetE
150287	+	gccggtggcggtggcggatggctctAcggcgacggcggggccggcggacac	9.884	0.462	21	PE_PGRS2	Rv0124	PE-PGRS family protein PE_PGRS2
734439	+	cctacgcagggtacgagaacaaggtCaaggccaacctggaaacccgggtgc	6.286	0.294	21	nusG	Rv0639	Probable transcription antitermination protein NusG
2740117	-	atccgtatccacaagttcaagaacaAgactggctaccacaaacggcaggga	7.175	0.336	21	rplU	Rv2442c	50S ribosomal protein L21 RplU
410861	+	tcatggtccccgccggtttgtgcgcAtaccgtgatctgaggcgtaaacgag	8.441	0.42	20	iniA	Rv0342	Isoniazid inductible gene protein IniA
2446718	-	tccgggctccgagttgagcagcattGcgcccgaagaactctgcgcgctgcc	5.064	0.252	20		Rv2184c	Conserved hypothetical protein
3093662	-	ataccggatccccggaagcacagatCgcgttgctgaccaaacgcatcgccg	7.641	0.378	20	rpsO	Rv2785c	30S ribosomal protein S15 RpsO
3146787	-	gttgctgggcagcgagatgaactacAacgttcaggtcgtcagcccggagga	5.242	0.252	20	infB	Rv2839c	Probable translation initiation factor if-2 InfB
3595869	+	agagtgcctcagctgggcactgaatAccggccaggactcgggcgtctgggg	25.9	1.261	20	whiB1	Rv3219	Transcriptional regulatory protein WhiB-like WhiB1
4352775	+	tcggaggcgtaccagggtgtccagcAaaaatgggacgccacggctaccgag	5.175	0.252	20	esxA	Rv3875	6 kDa early secretory antigenic target EsxA
409816	+	attgaggccgaggtcggcgctcaggTtggtgctgggttaggtattgggacg	18.636	0.967	19	iniB	Rv0341	Isoniazid inductible gene protein IniB
420073	+	cacatgggcagcgactggtccatagAgattgacggcaagaaatacaccgcg	9.773	0	19	dnaK	Rv0350	Probable chaperone protein DnaK
422634	+	aggcggtttcggaggcgcataacgtGctgtcggatccggccaagcgcaagg	6.419	0.336	19	dnaJ1	Rv0352	Probable chaperone protein DnaJ1
785997	+	caccgtgggcgccggccgggtcaccAagatcatcaagtaggtctaccggcc	5.709	0.294	19	tuf	Rv0685	Probable iron-regulated elongation factor TU Tuf
813823	+	tttccgggatcgacaaacaaaaagtCggccagatcgccgccaatatccgcc	10.729	0.546	19	rplF	Rv0719	50S ribosomal protein L6 RplF
947957	-	gttgtcggtctggcggagacgctggCccgcgaggtcaccgccgacggcatt	9.64	0	19		Rv0851c	Probable short-chain type dehydrogenase/reductase
2133999	-	gaatccgggggcaactgggcggccaAcaccggaaacggcaaatacggcgga	34.229	1.765	19	rpfC	Rv1884c	Probable resuscitation-promoting factor RpfC
4039794	-	ggagccgccgagggcgcgatcgacgCcgcctcgatcctgaaaccgaagctc	9.618	0	19	clpC1	Rv3596c	Probable ATP-dependent protease ATP-binding subunit ClpC1
760460	+	tcgacaagcgcgacaccgtcggcgtGcgcatcgaccgcaaacgccggcaac	9.462	0	18	rpoB	Rv0667	DNA-directed RNA polymerase
3280913	-	tgcagccggcagtgttcgccgttcaGgtcgcgttggccgccaccatggagc	9.196	0	18	mas	Rv2940c	Probable multifunctional mycocerosic acid synthase membrane-associated Mas
1254630	+	tcctgtgctgcgtatggtgcggattAtgttgatgcatgcggtccgggcgtg	11.195	0.631	17	prpD	Rv1130	Possible methylcitrate dehydratase PrpD
1659491	+	tgccgcgcgttcgcgccgacctttgCcgagtcgtcggaaaaacaccccgac	8.885	0	17	trxB1	Rv1471	Probable thioredoxin TrxB1
2424370	-	tcccaacggcggcaacggcggatcgGcggggctgatcggcaacggcggggc	5.731	0.336	17	PE_PGRS38	Rv2162c	PE-PGRS family protein PE_PGRS38
2783528	-	gagcgtcgccgggtggcgctgtgcaAactgctgttgtccaaacccgacctg	8.618	0	17		Rv2477c	Probable macrolide-transport ATP-binding protein ABC transporter
3595933	+	gacgagcggcgcgcgctgaagcgtcGcaacgcccgcacgaaagcccgtacc	8.685	0	17	whiB1	Rv3219	Transcriptional regulatory protein WhiB-like WhiB1
529071	+	gcagcgatttcggcgggtgaccagtCcatcggtgacctgatcgccgaggcg	12.039	0.715	16	groEL2	Rv0440	60 kDa chaperonin 2 GroEL2
529079	+	ttcggcgggtgaccagtccatcggtGacctgatcgccgaggcgatggacaa	10.662	0.631	16	groEL2	Rv0440	60 kDa chaperonin 2 GroEL2
1572947	-	ggggccggcgggcgcggcgggcaaaCtggggttggaggcaaagtcggggag	8.285	0.504	16	PE_PGRS25	Rv1396c	PE-PGRS family protein PE_PGRS25
1573670	-	tttagcggccacgcgcagacctatcAggcgctgagaactcaggcggcggcg	5.598	0.336	16	PE_PGRS25	Rv1396c	PE-PGRS family protein PE_PGRS25
2263668	+	gcgagattgtggttggcgcacacctGcggttgcgaatcaaacgccaccacg	8.219	0	16		Rv2016	Hypothetical protein
3639903	-	atctggggtggtctttccgaacgcgAgcgccgccgcctcaaacgcgggatc	6.353	0.378	16	whiB2	Rv3260c	Probable transcriptional regulatory protein WhiB-like WhiB2
4338404	-	cggcgtttgcacgcaagatcccgatCgttggacgacgactcccgacgacga	7.53	0.462	16	whiB6	Rv3862c	Possible transcriptional regulatory protein WhiB-like WhiB6
4338410	-	cccgctcggcgtttgcacgcaagatCccgatcgttggacgacgactcccga	11.284	0.673	16	whiB6	Rv3862c	Possible transcriptional regulatory protein WhiB-like WhiB6
60332	+	ttgggcggtggtgtcggtgcggcgaCttacgctctggataggttgtcgaat	5.242	0.336	15		Rv0057	Hypothetical protein
409749	+	gtcaagcggtggtttcggcggtcagGtcggcttggctgcccaggtcggtct	5.064	0.336	15	iniB	Rv0341	Isoniazid inductible gene protein IniB
409751	+	caagcggtggtttcggcggtcaggtCggcttggctgcccaggtcggtctgg	13.705	0.883	15	iniB	Rv0341	Isoniazid inductible gene protein IniB
2653792	-	cccggacaaacgtcgcatcgtcgacCtgggcggggatccgctggagagcgc	9.796	0.631	15	dnaJ2	Rv2373c	Probable chaperone protein DnaJ2
3502212	+	gcgatcgcggccaccgaggcacagtAcgccgagatgtgggcccaggacgcc	6.686	0.42	15	PPE51	Rv3136	PPE family protein PPE51
4338299	-	cgtcgagtccgcgggtgcggaagggCtgtgggcaggggtcgtaattcccga	5.153	0.336	15	whiB6	Rv3862c	Possible transcriptional regulatory protein WhiB-like WhiB6
4352791	+	gtgtccagcaaaaatgggacgccacGgctaccgagctgaacaacgcgctgc	5.797	0.378	15	esxA	Rv3875	6 kDa early secretory antigenic target EsxA
4361813	-	actgatgtccccatcacaccgtgcgAactcacggcggctaaaaacgccgcc	7.752	0	15	espB	Rv3881c	Secreted ESX-1 substrate protein B
4361840	-	gtggaggccccgatggcggacccacCgactgatgtccccatcacaccgtgc	7.574	0	15	espB	Rv3881c	Secreted ESX-1 substrate protein B
529073	+	agcgatttcggcgggtgaccagtccAtcggtgacctgatcgccgaggcgat	5.398	0.378	14	groEL2	Rv0440	60 kDa chaperonin 2 GroEL2
904976	-	tcagcgtgagctgtcaggtaccggtAccgaccgactggacggcgacggccc	6.175	0.42	14		Rv0810c	Conserved hypothetical protein
1196496	+	ttggcgggcaccgccgtcgtctcctActtcctggttgcgtcgaacgtcgca	6.175	0.42	14		Rv1072	Probable conserved transmembrane protein
1566077	+	cgagccgatcgatccggtgcgctttAtcggcaaccgcagctccggcaagca	9.64	0.673	14	dfp	Rv1391	Probable DNA/pantothenate metabolism flavoprotein homolog Dfp
2321386	+	caatcgaaaacgccctgaccctgatCctcggcctcccgacgggacctgagc	8.263	0.588	14	mazF7	Rv2063A	Possible toxin MazF7
2367567	+	taccaggtgcaagccgctcggggcaCggcctttcatcgaaaattggtccgg	7.419	0	14	PE22	Rv2107	PE family protein PE22
3244860	+	cccccgacccatcgtctgtgcgaatCgtcaacccggagaccatggttgaga	26.366	1.85	14	fadD26	Rv2930	Fatty-acid-AMP ligase FadD26
3831806	+	gtgacccgtcggccgcactggaggcAgtcgagcctggccagcccctcgatc	6.93	0.462	14		Rv3412	Conserved hypothetical protein
409817	+	ttgaggccgaggtcggcgctcaggtTggtgctgggttaggtattgggacgg	15.526	1.177	13	iniB	Rv0341	Isoniazid inductible gene protein IniB
2423530	-	cggcggcggcggcggggacggcggcAacggcggacaggctcccacgccggg	6.108	0.462	13	PE_PGRS38	Rv2162c	PE-PGRS family protein PE_PGRS38
2743714	-	gggttgggcggggccgatcgcaagaTcgagcaggccctcaaacccggcgac	6.73	0	13	rne	Rv2444c	Possible ribonuclease E Rne
3100292	-	tcaagcgtggagccgaccgtaagacCcggcctggccgggctggtggccgtg	6.553	0.504	13		Rv2791c	Probable transposase
4338503	-	atggttaatgcgatacgctttcgcgGcagaggctacaacctgcaacgcttt	5.153	0.378	13	whiB6	Rv3862c	Possible transcriptional regulatory protein WhiB-like WhiB6
4352802	+	aaatgggacgccacggctaccgagcTgaacaacgcgctgcagaacctggcg	7.375	0.546	13	esxA	Rv3875	6 kDa early secretory antigenic target EsxA
677729	+	acgtatgtggacaagacgacggtctAcctgccggatgaactcaaggcggcc	5.042	0.42	12	vapB26	Rv0581	Possible antitoxin VapB26
2483670	+	cgatcgcgggttcgtctggcttgatCggctctgccctgaccgcggcgctgc	5.22	0.42	12		Rv2216	Conserved protein
3022636	+	cgcatagaagccgggttgtatgccgAgcatctgctggaaacccggaagcgc	6.308	0	12	sigB	Rv2710	RNA polymerase sigma factor SigB
3837131	-	gccgtcggccctggccggtgggacgAggacggcgagaagcggatcccgctg	8.108	0.631	12	groES	Rv3418c	10 kDa chaperonin GroES
4352760	+	tggggcggtagcggttcggaggcgtAccagggtgtccagcaaaaatgggac	7.486	0.588	12	esxA	Rv3875	6 kDa early secretory antigenic target EsxA
4410644	-	tattggtggcgtgggagtggcggtgGgccgcgcgtcggactgattatcgcc	5.309	0.42	12	rnpA	Rv3923c	Ribonuclease P protein component RnpA
781611	+	caagggtcgtcgggacaagatcagtAaggtcaagaccgcggctctgaaggg	5.842	0.504	11	rpsL	Rv0682	30S ribosomal protein S12 RpsL
1965721	+	accgtcgacatatcgatcgacgaacAcgaaggattgactcgggcgaaggca	8.063	0.715	11		Rv1738	Conserved protein
2367568	+	accaggtgcaagccgctcggggcacGgcctttcatcgaaaattggtccgga	5.575	0	11	PE22	Rv2107	PE family protein PE22
3808277	-	caagaggcgcagatcgccaagatcgAtctcgcgctgggcaaactcggattg	5.575	0	11	cmaA1	Rv3392c	Cyclopropane-fatty-acyl-phospholipid synthase 1 CmaA1
4352709	+	cattccctccttgacgaggggaagcAgtccctgaccaagctcgcagcggcc	8.796	0.799	11	esxA	Rv3875	6 kDa early secretory antigenic target EsxA
