# Supplementary material for: Toxin-mediated ribosome stalling reprograms the Mycobacterium tuberculosis proteome
Source: Nat Commun. 2019 Jul 10;10:3035. doi: 10.1038/s41467-019-10869-8 (PMC6620280; doi:10.1038/s41467-019-10869-8)
Supplement: Supplementary file 4 — Supplementary Data 2 [file 41467_2019_10869_MOESM4_ESM.xlsx]

## Sheet: AHA-Proteomics
Gene	Description	log2(ratio)	q-value (Strimmer FDR)	Number of AAA codons
MSMEG_4465	cutinase	>6.18	0.00210205	1
MSMEG_1303	putative transcriptional regulator	>6.18	0.00130962	0
MSMEG_6859	oxidoreductase	>6.18	0.000383143	0
MSMEG_1751	norsolorinic acid reductase	>6.18	0.000903213	1
MSMEG_0757	hypothetical protein	>6.18	0.0040222	0
MSMEG_1418	RNA polymerase ECF-type sigma factor	>6.18	0.0040222	1
MSMEG_4063	amidohydrolase family protein	6.17124	0.00017167	1
MSMEG_0449	transporter, major facilitator family protein, putative	5.41636	0.000879985	1
MSMEG_3581	FabG protein	4.80867	0.000541069	0
MSMEG_3137	oxidoreductase	4.78559	8.08681e-06	0
MSMEG_3583	monooxygenase	4.73828	0.000619473	1
MSMEG_1193	TROVE domain protein	4.73828	0.00343874	0
MSMEG_4737	conserved hypothetical protein	4.58628	0.00470807	0
MSMEG_5558	hypothetical protein	4.58628	0.00470807	1
MSMEG_0198	acyl-CoA dehydrogenase, C- domain protein	4.54564	0.000894395	0
MSMEG_1746	6-hydroxy-D-nicotine oxidase	4.37055	0.00126538	0
MSMEG_3582	ATP-dependent protease La	4.07171	3.71781e-06	0
MSMEG_0281	choline dehydrogenase	3.63137	0.000291328	0
MSMEG_2920	aldo/keto reductase	3.62581	0.00118556	0
MSMEG_1947	conserved hypothetical protein	3.53183	0.00124153	0
MSMEG_1417	glyoxalase family protein	3.52678	7.49545e-05	1
MSMEG_0672	conserved hypothetical protein	3.41636	0.0109476	0
MSMEG_5732	monooxygenase	3.3448	2.20034e-05	0
MSMEG_1742	oxidoreductase	3.22371	0.0157495	1
MSMEG_4620	NAD-dependent deacetylase 1	3.22371	0.0157495	1
MSMEG_1749	putative monooxygenase	3.15332	0.00131502	1
MSMEG_0828	immunogenic protein MPT63	3.06021	0.00480419	0
MSMEG_0586	stas domain, putative	3.00132	0.00546702	0
MSMEG_0600	dehydrogenase	2.97094	0.00441951	1
MSMEG_1527	tRNA pseudouridine synthase A	2.91886	0.0133609	0
MSMEG_6755	isoflavone reductase	2.90178	0.0041961	1
MSMEG_5300	short-chain type dehydrogenase/reductase	2.79487	0.00542594	0
MSMEG_1037	alcohol dehydrogenase, zinc-containing	2.78261	3.71781e-06	0
MSMEG_3923	conserved hypothetical protein	2.73828	0.0193266	0
MSMEG_5071	conserved hypothetical protein	2.73828	0.0193266	0
MSMEG_1016	secreted protein	2.58628	0.00484221	0
MSMEG_1131	tryptophan-rich sensory protein	2.58628	0.0153582	0
MSMEG_4906	ThiS family protein	2.47525	0.00861314	0
MSMEG_6753	oxidoreductase, short chain dehydrogenase/reductase family protein	2.43625	0.000806111	0
MSMEG_1487	conserved hypothetical protein	2.41636	0.040741	1
MSMEG_6249	conserved hypothetical protein	2.38319	0.00241846	0
MSMEG_5275	permease of the major facilitator superfamily protein	2.29082	0.0139564	0
MSMEG_6747	oxidoreductase	2.26435	0.0213013	1
MSMEG_1833	conserved hypothetical protein	2.22371	0.0161853	0
MSMEG_1831	Transcription factor WhiB	2.19396	0.0131392	0
MSMEG_2027	conserved hypothetical protein TIGR00026	2.18773	0.000430993	1
MSMEG_0435	allophanate hydrolase subunit 2	2.15332	0.0282225	0
MSMEG_4236	MraZ protein	2.1168	0.0470904	2
MSMEG_4064	zinc-binding alcohol dehydrogenase	2.10441	0.00169727	2
MSMEG_3013	putative transcriptional regulator family protein	2.07932	0.02398	1
MSMEG_6895	ribosomal protein S18	2.04254	0.00151387	0
MSMEG_4298	3-methyl-2-oxobutanoate hydroxymethyltransferase	2.03107	0.00296036	2
MSMEG_5416	LpqU protein	2.00132	0.0591684	0
MSMEG_3575	cytidine/deoxycytidylate deaminase, zinc-binding region	2.00132	0.0420685	0
MSMEG_4265	MmpS3 protein	2.00132	0.0420685	0
MSMEG_6454	conserved hypothetical protein	1.92271	0.00036322	0
MSMEG_2874	conserved hypothetical protein	1.91886	0.037687	0
MSMEG_0363	TetR-family protein regulatory protein	1.90178	0.0521954	1
MSMEG_6248	conserved hypothetical protein	1.87579	0.102243	1
MSMEG_2414	pantetheine-phosphate adenylyltransferase	1.87579	0.0748943	0
MSMEG_6639	transcriptional regulator, GntR family protein, putative	1.87579	0.0748943	2
MSMEG_2850	mycobacterial family protein 11 protein	1.86381	0.0130105	1
MSMEG_1078	hydrolase	1.86381	0.0130105	2
MSMEG_0919	heparin-binding hemagglutinin	1.85693	0.00148253	0
MSMEG_4627	nucleoside diphosphate kinase	1.79823	0.00111045	0
MSMEG_0284	ribosyldihydronicotinamide dehydrogenase (quinone)	1.79487	0.0675762	0
MSMEG_2010	stress responsive A/B Barrel Domain superfamily protein	1.73828	0.0354716	0
MSMEG_4336	conserved hypothetical protein	1.73828	0.0109335	0
MSMEG_0268	transcriptional regulator, GntR family protein	1.73828	0.056807	1
MSMEG_0129	cyclase/dehydrase family protein	1.73828	0.056807	0
MSMEG_3138	thioredoxin	1.71975	0.000632753	0
MSMEG_5660	ABC transporter ATP-binding protein	1.69646	0.049768	2
MSMEG_3297	transcriptional regulator, CadC	1.69646	0.049768	1
MSMEG_5029	alkanal monooxygenase alpha chain	1.69269	0.000782749	0
MSMEG_1764	L-lysine-epsilon aminotransferase	1.69199	0.00658357	1
MSMEG_6098	chalcone/stilbene synthase family protein	1.67939	0.0821392	1
MSMEG_2881	aldehyde dehydrogenase	1.67939	0.0821392	0
MSMEG_1676	adenosine deaminase	1.63875	0.000615645	0
MSMEG_1915	anti-sigma factor, family protein	1.63875	0.0698404	2
MSMEG_3395	short chain dehydrogenase	1.63875	0.0698404	1
MSMEG_1305	TetR family protein regulatory protein	1.63875	0.0698404	0
MSMEG_4738	hypothetical protein	1.609	0.0608669	1
MSMEG_3384	isoflavone reductase	1.609	0.066998	2
MSMEG_2009	regulatory protein GntR, HTH:GntR	1.609	0.0608669	0
MSMEG_3493	putative secreted protein	1.58628	0.0253578	1
MSMEG_2941	NAD dependent epimerase/dehydratase family protein	1.58628	0.0253578	0
MSMEG_5189	oxidoreductase	1.56836	0.0462848	1
MSMEG_3024	conserved hypothetical protein	1.55386	0.102726	0
MSMEG_5016	conserved domain protein	1.55386	0.102726	0
MSMEG_0976	conserved hypothetical protein	1.55386	0.102726	2
MSMEG_0165	formate dehydrogenase family protein accessory protein FdhD	1.53183	0.0878393	0
MSMEG_2584	penicillin-binding protein, putative	1.53183	0.0166031	0
MSMEG_6422	ferritin family protein	1.52327	0.002078	1
MSMEG_0589	L-rhamnose isomerase	1.52327	0.0265439	0
MSMEG_4902	metal-dependent hydrolase of the beta-lactamase superfamily protein III	1.51589	0.0746448	0
MSMEG_2756	conserved hypothetical protein	1.51589	0.0746448	0
MSMEG_1529	serine esterase, cutinase family protein	1.51151	0.00946578	0
MSMEG_1921	SEC-C motif domain protein	1.50382	0.0642618	0
MSMEG_1803	RsbW protein	1.50382	0.0642618	0
MSMEG_5362	hypothetical protein	1.50382	0.0642618	2
MSMEG_2439	LppW protein	1.50382	0.0642618	0
MSMEG_6414	conserved hypothetical protein	1.49436	0.00607079	0
MSMEG_3743	SpoOJ regulator protein	1.48674	0.0485707	0
MSMEG_3041	thiopurine S-methyltransferase (tpmt) superfamily protein	1.48674	0.0485707	0
MSMEG_2696	putative conserved membrane alanine rich protein	1.46698	0.0276229	1
MSMEG_1519	translation initiation factor IF-1	1.45198	0.0205234	1
MSMEG_5412	immunogenic protein MPT63	1.43944	0.00541966	0
MSMEG_0042	TetR-family protein transcriptional regulator	1.41636	0.0671121	0
MSMEG_2687	carveol dehydrogenase	1.41636	0.110031	0
MSMEG_0678	deoxycytidine triphosphate deaminase	1.41636	0.135294	2
MSMEG_0970	phosphoglycerate mutase family protein	1.41636	0.0112855	0
MSMEG_4351	putative oxidoreductase YjgI	1.41636	0.0224448	2
MSMEG_0546	conserved hypothetical protein	1.41636	0.135294	0
MSMEG_2752	sigma factor SigB	1.41636	0.00132968	0
MSMEG_6907	MmcI protein	1.41636	0.00784507	0
MSMEG_6575	beta-lactamase	1.41636	0.0923689	3
MSMEG_1481	methyltransferase	1.41636	0.0786549	0
MSMEG_2032	conserved hypothetical protein	1.41636	0.0786549	0
MSMEG_3858	conserved hypothetical protein	1.38834	0.00183879	0
MSMEG_2206	3-oxoacyl-(acyl-carrier-protein) reductase	1.37983	0.0180743	0
MSMEG_4571	ribosomal protein S20	1.37329	0.0393931	0
MSMEG_1743	Fatty acid desaturase	1.37329	0.0262268	0
MSMEG_1950	conserved hypothetical protein	1.37196	0.00631312	3
MSMEG_6047	cation ABC transporter, periplasmic cation-binding protein, putative	1.37055	0.0298107	1
MSMEG_1520	ribosomal protein L36	1.37055	0.00714875	0
MSMEG_2197	hypothetical protein	1.36745	0.0345174	0
MSMEG_2421	conserved hypothetical protein	1.35977	0.0458158	1
MSMEG_0768	conserved hypothetical protein	1.35977	0.0458158	1
MSMEG_5590	carboxylate-amine ligase Nfa27300	1.34924	0.0604134	2
MSMEG_5701	molybdopterin converting factor, subunit 2	1.33389	0.0819961	0
MSMEG_1076	conserved hypothetical protein	1.33389	0.0819961	0
MSMEG_2657	peptidase, M16 family protein	1.33389	0.0269906	1
MSMEG_4752	conserved hypothetical protein	1.32325	0.0959981	0
MSMEG_3051	guanylate kinase	1.32325	0.0959981	0
MSMEG_4553	GAF domain, putative	1.32325	0.0959981	0
MSMEG_2189	allophanate hydrolase	1.32325	0.035721	1
MSMEG_1115	menaquinone biosynthesis methyltransferase UbiE	1.30944	0.115803	0
MSMEG_5328	conserved hypothetical protein	1.30388	0.0245717	1
MSMEG_4128	conserved hypothetical protein	1.30088	0.0146497	0
MSMEG_0929	ErfK/YbiS/YcfS/YnhG family protein	1.29082	0.0114897	0
MSMEG_4707	non-heme bromoperoxidase BPO-A2	1.29082	0.0623508	0
MSMEG_1189	conserved hypothetical protein	1.29082	0.142026	2
MSMEG_1114	short chain dehydrogenase	1.26435	0.0847873	1
MSMEG_4625	ribosomal protein L21	1.25881	0.0139196	0
MSMEG_2400	ribosomal protein L28	1.25286	0.0554668	0
MSMEG_2656	guanosine pentaphosphate synthetase I/polyribonucleotide nucleotidyltransferase	1.25215	0.00155946	1
MSMEG_4471	MarR-family protein transcriptional regulator	1.24643	0.0989242	1
MSMEG_3080	conserved hypothetical protein	1.24643	0.0989242	0
MSMEG_1914	RNA polymerase sigma-70 factor, family protein	1.24417	0.00714998	0
MSMEG_1951	conserved domain protein	1.24352	0.0129884	1
MSMEG_1015	transcriptional regulator, TetR family protein	1.22371	0.120381	0
MSMEG_1471	ribosomal protein L18	1.21705	0.0200835	1
MSMEG_6439	regulator of ribonuclease activity A	1.2099	0.0568677	0
MSMEG_5488	DNA-binding response regulator	1.20485	0.0871229	0
MSMEG_1439	ribosomal protein L2	1.20363	0.0122329	0
MSMEG_5685	DNA-binding protein	1.19396	0.147066	1
MSMEG_4581	nicotinate (nicotinamide) nucleotide adenylyltransferase	1.19396	0.147066	2
MSMEG_2964	adenine phosphoribosyltransferase	1.19396	0.147066	0
MSMEG_1850	L-seryl-tRNA selenium transferase	1.19396	0.147066	0
MSMEG_4120	CAIB/BAIF family protein	1.19396	0.153486	2
MSMEG_3035	translation elongation factor P	1.19008	0.0157448	0
MSMEG_1822	biotin-	1.18687	0.050683	1
MSMEG_6042	transcriptional regulator, TetR family protein	1.18687	0.050683	0
MSMEG_0933	conserved hypothetical protein	1.18189	0.101293	1
MSMEG_5797	conserved hypothetical protein	1.18189	0.101293	0
MSMEG_0750	membrane protein	1.16843	0.0453314	1
MSMEG_4272	HesB/YadR/YfhF family protein	1.15332	0.00533553	0
MSMEG_0983	two-component system response regulator	1.15332	0.180015	0
MSMEG_2804	two-component system sensor kinase	1.15332	0.124017	0
MSMEG_1884	conserved hypothetical protein	1.15332	0.180015	0
MSMEG_3471	GTP cyclohydrolase	1.15332	0.180015	1
MSMEG_6395	conserved hypothetical protein	1.15332	0.180015	0
MSMEG_1346	ribosomal protein L11	1.15332	0.00719033	0
MSMEG_2750	iron-dependent repressor IdeR	1.14996	0.00166678	0
MSMEG_0940	conserved hypothetical protein	1.14505	0.0160514	0
MSMEG_6942	membrane protein OxaA	1.14334	0.0310151	1
MSMEG_1466	ribosomal protein L24	1.13458	0.0199262	0
MSMEG_0243	conserved hypothetical protein	1.13256	0.0776939	0
MSMEG_4624	ribosomal protein L27	1.13256	0.0776939	0
MSMEG_6875	endoribonuclease L-PSP family protein	1.13256	0.0776939	2
MSMEG_6690	glutamine amidotransferase class-I	1.12685	0.104025	0
MSMEG_2746	conserved hypothetical alanine and leucine rich protein	1.12417	0.0224597	0
MSMEG_4849	carveol dehydrogenase	1.1168	0.150853	1
MSMEG_5509	conserved hypothetical protein	1.1168	0.153083	0
MSMEG_1893	UbiE/COQ5 methyltransferase	1.1168	0.150853	0
MSMEG_3793	translation initiation factor IF-3	1.10703	0.00596775	0
MSMEG_2784	methionine-R-sulfoxide reductase	1.10441	0.0601552	0
MSMEG_1344	translocase	1.10225	0.0416534	0
MSMEG_1540	ATP-dependent RNA helicase	1.10225	0.0416534	3
MSMEG_0436	allophanate hydrolase subunit 1	1.09443	0.126897	0
MSMEG_1919	Transcription factor WhiB	1.09443	0.126897	0
MSMEG_2357	cysteine desulfurase	1.08955	0.0168405	0
MSMEG_2090	putative cell division protein FtsX	1.08378	0.0687932	0
MSMEG_6092	Lsr2 protein	1.07932	0.106288	3
MSMEG_6933	thioredoxin-disulfide reductase	1.07877	0.000776633	0
MSMEG_4990	DNA-binding response regulator	1.06843	0.0920783	0
MSMEG_4702	ABC-type transporter, permease components	1.06843	0.184073	1
MSMEG_5523	peptidase	1.06843	0.184073	1
MSMEG_2350	conserved hypothetical protein	1.06021	0.150015	0
MSMEG_0538	regulatory protein, MarR	1.05379	0.153688	1
MSMEG_3500	conserved hypothetical protein	1.05379	0.153688	2
MSMEG_6282	KanY protein	1.05023	0.0334081	0
MSMEG_5308	conserved hypothetical protein	1.04712	0.0294757	0
MSMEG_5175	NAD-dependent deacetylase	1.04439	0.129195	0
MSMEG_4907	Mov34/MPN/PAD-1 family protein	1.04439	0.0544407	0
MSMEG_6579	conserved hypothetical protein	1.04439	0.129195	1
MSMEG_2358	tRNA (5-methylaminomethyl-2-thiouridylate)-methyltransferase	1.03107	0.0297792	0
MSMEG_2500	conserved hypothetical protein	1.02933	0.081279	0
MSMEG_6078	LpqE protein	1.02779	0.0531186	0
MSMEG_2940	conserved hypothetical protein	1.02334	0.00690292	0
MSMEG_2415	hemerythrin HHE cation binding region	1.02043	0.0546062	0
MSMEG_6073	RNA methyltransferase, TrmH family protein, group 3	1.01582	0.0300578	0
MSMEG_2658	beta-lactamase	1.01004	0.0111553	0
MSMEG_5851	putative esterase superfamily protein	1.00132	0.231595	0
MSMEG_5785	probable exported protein	1.00132	0.155786	1
MSMEG_6208	palmitoyl-CoA hydrolase	1.00132	0.155786	0
MSMEG_2370	DoxX subfamily protein, putative	1.00132	0.231595	0
MSMEG_6464	conserved hypothetical protein	1.00132	0.186866	0
MSMEG_3903	Low molecular weight antigen MTB12	1.00132	0.231595	1
MSMEG_5006	phosphohistidine phosphatase	1.00132	0.186866	0
MSMEG_0670	FAD dependent oxidoreductase	1.00132	0.130985	0
MSMEG_5122	ferredoxin	0.985721	0.0121159	0
MSMEG_2766	conserved hypothetical protein	0.97895	0.00901278	0
MSMEG_1442	ribosomal protein S3	0.978669	0.0025294	0
MSMEG_5073	O-methyltransferase, family protein 3	0.975783	0.0828412	0
MSMEG_1661	D-alanyl-D-alanine carboxypeptidase	0.975783	0.0828412	1
MSMEG_4626	ribonuclease, Rne/Rng family protein	0.972749	0.00108553	0
MSMEG_4196	LppL protein	0.968896	0.11082	0
MSMEG_4742	clavaldehyde dehydrogenase	0.968896	0.11082	1
MSMEG_2625	transcription termination factor NusA	0.965249	0.0143339	0
MSMEG_6163	conserved hypothetical protein	0.963843	0.0563629	1
MSMEG_2624	conserved hypothetical protein	0.960676	0.0638457	2
MSMEG_4934	ATP:cob(I)alamin adenosyltransferase	0.956924	0.157302	0
MSMEG_3822	regulatory protein GntR, HTH	0.956924	0.157302	2
MSMEG_6354	serine esterase, cutinase family protein	0.956924	0.157302	1
MSMEG_0023	conserved hypothetical protein	0.956924	0.157302	1
MSMEG_3073	6,7-dimethyl-8-ribityllumazine synthase	0.94687	0.188724	0
MSMEG_1401	translation elongation factor Tu	0.936146	0.000459166	0
MSMEG_3859	glycosyl transferase, group 2 family protein	0.933755	0.0183767	0
MSMEG_0305	acyltransferase domain protein	0.930929	0.234259	0
MSMEG_5215	conserved hypothetical protein	0.930929	0.234259	1
MSMEG_0847	NADH-ubiquinone/plastoquinone oxidoreductase chain 4l family protein	0.930929	0.234259	0
MSMEG_4682	Na+/H+ antiporter	0.930929	0.2376	2
MSMEG_5042	ATP-dependent rna helicase, dead/deah box family protein	0.919788	0.00550326	3
MSMEG_5225	conserved hypothetical protein	0.918856	0.0403889	0
MSMEG_6787	ribose 5-phosphate isomerase	0.918856	0.158351	0
MSMEG_2919	2-dehydropantoate 2-reductase	0.901782	0.189873	1
MSMEG_2115	conserved hypothetical protein	0.901782	0.134096	1
MSMEG_3255	DoxX subfamily protein, putative	0.901782	0.0735033	2
MSMEG_1033	ribonucleoside-diphosphate reductase, beta subunit	0.900035	0.00601478	0
MSMEG_0406	acyl-coA-dehydrogenase	0.89855	0.00207955	0
MSMEG_2435	30S ribosomal protein S16	0.895009	0.0157499	0
MSMEG_6388	probable arabinosyltransferase B	0.890287	0.0457497	0
MSMEG_4681	conserved hypothetical protein	0.890287	0.11296	1
MSMEG_0762	cytochrome P450 FAS1	0.888424	0.0575996	0
MSMEG_4198	dihydroorotate oxidase	0.885841	0.159023	2
MSMEG_2763	conserved hypothetical protein	0.885841	0.159023	2
MSMEG_5156	base excision DNA repair protein, HhH-GPD family protein	0.883481	0.0512279	1
MSMEG_1345	transcription antitermination protein NusG	0.875787	0.00648275	0
MSMEG_1575	alanine racemase	0.875787	0.0847974	1
MSMEG_3811	universal stress protein family protein, putative	0.868051	0.0147784	0
MSMEG_5198	carnitinyl-CoA dehydratase	0.867017	0.0652003	1
MSMEG_1565	transcriptional regulator, TetR family protein	0.863814	0.190475	0
MSMEG_2983	conserved hypothetical protein	0.863814	0.190475	0
MSMEG_1817	probable conserved transmembrane protein	0.863814	0.190475	1
MSMEG_5154	conserved hypothetical protein	0.86114	0.0595631	0
MSMEG_1468	ribosomal protein S14p/S29e	0.859962	0.0849412	0
MSMEG_0767	hypothetical protein	0.856928	0.159383	0
MSMEG_5642	acetyl-coenzyme a carboxylase carboxyl transferase	0.856928	0.159383	1
MSMEG_6806	excinuclease ABC, A subunit	0.856928	0.159383	2
MSMEG_5454	choloylglycine hydrolase, putative	0.856928	0.0740241	0
MSMEG_3149	conserved hypothetical protein	0.845199	0.085021	0
MSMEG_1669	succinate dehydrogenase, iron-sulfur protein	0.842119	0.00359628	0
MSMEG_1925	isochorismate synthase DhbC	0.831393	0.190644	1
MSMEG_3477	possible inv protein	0.831393	0.190644	0
MSMEG_0359	conserved hypothetical protein	0.831393	0.190644	5
MSMEG_1398	ribosomal protein S12	0.831393	0.159485	0
MSMEG_1340	conserved hypothetical protein	0.831393	0.0969459	1
MSMEG_1557	ribosomal protein S9	0.816893	0.0363697	0
MSMEG_3030	chorismate synthase	0.816103	0.00242228	0
MSMEG_6896	single-stranded DNA-binding protein	0.812284	0.0578779	1
MSMEG_6074	cysteinyl-tRNA synthetase	0.805127	0.0102096	1
MSMEG_4454	L-threonine aldolase, low-specificity	0.803378	0.0968162	0
MSMEG_3111	extracellular solute-binding protein, family protein 1	0.803378	0.190469	0
MSMEG_6076	2-C-methyl-D-erythritol 4-phosphate cytidylyltransferase	0.803378	0.190469	3
MSMEG_3494	putative secreted protein	0.799684	0.113297	1
MSMEG_4745	ErfK/YbiS/YcfS/YnhG family protein	0.799684	0.113297	0
MSMEG_4276	branched-chain amino acid aminotransferase	0.797446	0.00529673	0
MSMEG_1334	metallo-beta-lactamase family protein	0.796203	0.0147669	0
MSMEG_6338	phosphoglycerate mutase family protein, putative	0.794867	0.235609	0
MSMEG_5479	type I antifreeze protein	0.794867	0.235609	0
MSMEG_0754	conserved hypothetical protein	0.790751	0.0966713	0
MSMEG_1522	ribosomal protein S11	0.787193	0.0442175	0
MSMEG_0035	FHA domain protein	0.784087	0.0142559	0
MSMEG_5132	GTP-binding protein TypA/BipA	0.779465	0.0082981	0
MSMEG_1482	methyltransferase	0.778925	0.0964799	1
MSMEG_1599	RNA polymerase sigma-70 factor	0.778925	0.296213	1
MSMEG_3121	DNA-binding protein	0.778925	0.190016	3
MSMEG_2789	acetyltransferase, GNAT family protein	0.778925	0.296213	0
MSMEG_3644	transcriptional regulator, MerR family protein	0.778925	0.296213	0
MSMEG_1043	GntR-family protein transcriptional regulator	0.778925	0.296213	0
MSMEG_2048	alcohol dehydrogenase	0.769992	0.158627	0
MSMEG_2936	hydrolase, nudix family protein	0.764279	0.234729	2
MSMEG_5969	conserved hypothetical protein	0.764279	0.234729	2
MSMEG_5771	hypothetical protein	0.764279	0.234729	1
MSMEG_3776	N-acetyl-gamma-glutamyl-phosphate reductase	0.759243	0.0735954	0
MSMEG_5081	conserved hypothetical protein	0.757392	0.189334	1
MSMEG_3856	transcriptional regulator, CadC	0.757392	0.189334	0
MSMEG_1528	cutinase	0.757392	0.189334	0
MSMEG_0917	conserved hypothetical protein	0.757392	0.189334	3
MSMEG_1215	serine/threonine-protein kinase PknE, putative	0.757392	0.189334	0
MSMEG_2629	ribosome-binding factor A	0.757392	0.189334	2
MSMEG_2205	putative acyl-CoA dehydrogenase	0.747561	0.0956684	0
MSMEG_5691	conserved hypothetical protein	0.745663	0.0726935	0
MSMEG_4287	integral membrane protein	0.738283	0.15735	1
MSMEG_3440	L-serine ammonia-lyase	0.738283	0.29455	2
MSMEG_2961	protein-export membrane protein SecD	0.738283	0.111273	1
MSMEG_0679	conserved hypothetical protein	0.738283	0.188465	2
MSMEG_1066	conserved hypothetical protein	0.738283	0.29455	0
MSMEG_4709	enoyl-CoA hydratase	0.730464	0.083022	0
MSMEG_5834	metallo-beta-lactamase superfamily protein	0.728299	0.110687	1
MSMEG_6477	methionine-S-sulfoxide reductase	0.725683	0.0634912	0
MSMEG_2760	polyphosphate glucokinase	0.724478	0.156559	2
MSMEG_6941	R3H domain-containing protein	0.723928	0.0152924	0
MSMEG_4497	PhoH family protein	0.72121	0.0221098	2
MSMEG_3741	transcriptional regulator	0.72121	0.18744	2
MSMEG_3219	indole-3-glycerol phosphate synthase	0.718918	0.0442135	2
MSMEG_3396	transcriptional regulator, IclR family protein	0.715916	0.231828	1
MSMEG_4967	conserved hypothetical protein	0.715916	0.231828	1
MSMEG_6874	aldehyde dehydrogenase	0.715916	0.131193	1
MSMEG_0236	putative conserved transmembrane protein	0.715916	0.231828	0
MSMEG_0775	metallo-beta-lactamase superfamily protein	0.713337	0.0941541	1
MSMEG_2793	sensor-type histidine kinase PrrB	0.710087	0.109384	1
MSMEG_2424	signal recognition particle-docking protein FtsY	0.708536	0.062717	1
MSMEG_5260	conserved hypothetical protein	0.705862	0.292212	0
MSMEG_4695	protozoan/cyanobacterial globin family protein	0.705862	0.292212	0
MSMEG_3819	conserved hypothetical protein	0.705862	0.292212	0
MSMEG_3791	ribosomal protein L20	0.705862	0.130386	1
MSMEG_5431	ribosomal protein L25, Ctc-form	0.703236	0.0656217	0
MSMEG_2788	ATP/GTP-binding integral membrane protein	0.700148	0.0703463	0
MSMEG_3122	FeS assembly protein SufB	0.692936	0.00446328	1
MSMEG_4971	oxidoreductase	0.69199	0.18502	0
MSMEG_6182	conserved hypothetical protein	0.69199	0.18502	1
MSMEG_5774	tRNA-dihydrouridine synthase, putative	0.69199	0.18502	1
MSMEG_6159	conserved domain protein	0.689374	0.153723	0
MSMEG_4042	transcriptional regulator, GntR family protein	0.685542	0.0922851	0
MSMEG_3309	conserved hypothetical protein	0.684289	0.0693044	1
MSMEG_0083	membrane-anchored mycosin mycp1	0.67939	0.183664	0
MSMEG_4621	glutamate 5-kinase	0.671612	0.126731	2
MSMEG_0029	anthranilate synthase component 2	0.670112	0.151542	0
MSMEG_1610	glutamine-hydrolyzing GMP synthase	0.670112	0.0367054	0
MSMEG_4244	3-deoxy-7-phosphoheptulonate synthase	0.669642	0.00494022	0
MSMEG_3000	metallopeptidase, zinc binding	0.667894	0.182231	1
MSMEG_1523	ribosomal protein S4	0.666134	0.0138616	0
MSMEG_1773	conserved hypothetical protein	0.664283	0.225701	2
MSMEG_4273	integral membrane protein	0.664283	0.125746	2
MSMEG_4219	conserved hypothetical protein	0.661468	0.0675552	0
MSMEG_1322	ErfK/YbiS/YcfS/YnhG family protein	0.661468	0.150386	2
MSMEG_2389	DNA-binding protein HU	0.659626	0.0777107	2
MSMEG_5349	conserved hypothetical protein, putative	0.657363	0.286256	0
MSMEG_2761	putative secreted alanine rich protein	0.657363	0.286256	2
MSMEG_3379	2-deoxy-D-gluconate 3-dehydrogenase	0.657363	0.180732	0
MSMEG_2579	zinc metalloprotease	0.657363	0.286256	0
MSMEG_1469	ribosomal protein S8	0.654047	0.0516913	1
MSMEG_1075	naphthoate synthase	0.653855	0.0274642	0
MSMEG_1445	30S ribosomal protein S17	0.651984	0.0585904	1
MSMEG_0316	putative NagC regulator	0.650821	0.223367	1
MSMEG_2441	signal peptidase I	0.650821	0.123704	1
MSMEG_2652	iron repressor protein	0.650821	0.223367	3
MSMEG_2926	glycine betaine/carnitine/choline transport ATP-binding protein opuCA	0.647681	0.179178	1
MSMEG_1109	2-oxoglutarate decarboxylase	0.647681	0.179178	0
MSMEG_6894	ribosomal protein L9	0.647681	0.0511439	1
MSMEG_2684	dihydrodipicolinate synthase	0.644624	0.0508663	0
MSMEG_2754	conserved hypothetical protein	0.643766	0.101251	0
MSMEG_3871	precorrin-3B synthase	0.638748	0.220936	0
MSMEG_2373	acetolactate synthase, small subunit	0.638748	0.220936	1
MSMEG_6081	conserved hypothetical protein	0.638748	0.220936	0
MSMEG_2225	transcriptional regulator, TetR family protein	0.638748	0.220936	5
MSMEG_1531	conserved hypothetical protein	0.638748	0.28287	0
MSMEG_4183	phosphoglycolate phosphatase, chromosomal	0.633167	0.120502	0
MSMEG_2931	threonyl-tRNA synthetase	0.63048	0.0131028	1
MSMEG_5238	conserved hypothetical protein	0.63048	0.175939	0
MSMEG_1891	conserved hypothetical protein	0.627859	0.218428	1
MSMEG_0095	methyltransferase	0.627859	0.119408	0
MSMEG_3217	anthranilate synthase component I	0.626573	0.0288006	0
MSMEG_1927	cobyrinic Acid a,c-diamide synthase	0.622806	0.279362	3
MSMEG_4698	conserved hypothetical protein	0.622806	0.314322	0
MSMEG_1006	aminoglycoside phosphotransferase	0.622806	0.279362	1
MSMEG_2426	nitrogen regulatory protein P-II	0.617989	0.215862	0
MSMEG_0953	porphobilinogen deaminase	0.615664	0.172567	1
MSMEG_0081	conserved hypothetical protein	0.609	0.371081	0
MSMEG_3514	hypothetical protein	0.609	0.371081	0
MSMEG_2998	conserved hypothetical protein	0.609	0.371081	0
MSMEG_3359	cis-3-chloroacrylic acid dehalogenase, putative	0.609	0.371081	3
MSMEG_4719	peptidase S9, prolyl oligopeptidase	0.609	0.371081	0
MSMEG_2087	transporter, small conductance mechanosensitive ion channel (MscS) family protein	0.609	0.37755	2
MSMEG_0764	Na+/H+ antiporter	0.609	0.376637	0
MSMEG_3304	succinate semialdehyde dehydrogenase	0.609	0.371081	2
MSMEG_5452	conserved hypothetical protein	0.609	0.275869	2
MSMEG_0454	GntR-family protein transcriptional regulator	0.609	0.285627	1
MSMEG_5544	oxidoreductase, short chain dehydrogenase/reductase family protein	0.609	0.275869	0
MSMEG_5739	putative long-chain fatty-acid--CoA ligase	0.609	0.275869	4
MSMEG_2375	NAD(P)H:quinone oxidoreductase, type IV	0.609	0.275869	1
MSMEG_6189	transcriptional regulator, Crp/Fnr family protein	0.606687	0.0528785	0
MSMEG_1568	glucosamine--fructose-6-phosphate aminotransferase, isomerizing	0.602768	0.0459006	2
MSMEG_1368	DNA-directed RNA polymerase, beta' subunit	0.602236	0.00196661	0
MSMEG_3174	lipoprotein signal peptidase	0.60078	0.210607	1
MSMEG_3619	short chain dehydrogenase	0.598559	0.0992529	1
MSMEG_1435	ribosomal protein S10	0.596928	0.0887479	0
MSMEG_6730	putative oxidoreductase YdbC	0.596928	0.27229	0
MSMEG_4464	modulator of DNA gyrase	0.589192	0.0916941	1
MSMEG_5258	steroid delta-isomerase	0.58628	0.205255	0
MSMEG_1821	acyl-CoA dehydrogenase	0.58628	0.0131427	0
MSMEG_3210	inositol monophosphate phosphatase	0.58628	0.365002	3
MSMEG_1996	N5,N10- methylenetetrahydromethanopterin reductase-related protein	0.58628	0.268654	3
MSMEG_3376	beta-lactamase	0.58628	0.365002	0
MSMEG_1703	amidohydrolase	0.58628	0.163815	0
MSMEG_6032	transcriptional regulator, TetR family protein	0.58628	0.365002	0
MSMEG_3527	putative HTH-type transcriptional regulator	0.58628	0.365002	0
MSMEG_6791	3-hydroxybutyryl-CoA dehydrogenase	0.58628	0.365002	0
MSMEG_2173	GntR-family protein transcriptional regulator	0.58628	0.268654	0
MSMEG_4192	conserved hypothetical protein	0.579854	0.202563	0
MSMEG_1824	transcriptional regulator, LytR family protein	0.572475	0.158573	0
MSMEG_0003	DNA replication and repair protein RecF	0.568358	0.358768	3
MSMEG_1683	cytosine/purine/uracil/thiamine/allantoin permease family protein	0.568358	0.358768	0
MSMEG_3595	conserved hypothetical protein	0.568358	0.261283	2
MSMEG_3335	transcriptional regulator, IclR family protein, putative	0.568358	0.261283	1
MSMEG_0823	conserved hypothetical protein	0.568358	0.358768	2
MSMEG_3106	quinone oxidoreductase	0.568358	0.12655	1
MSMEG_2932	HIT family protein hydrolase	0.568358	0.197257	3
MSMEG_6452		0.564878	0.0170023	0
MSMEG_0711	chaperone protein DnaJ	0.564454	0.15536	3
MSMEG_4688	conserved hypothetical protein, putative	0.563197	0.123999	0
MSMEG_1819	phosphoribosylaminoimidazole carboxylase, ATPase subunit	0.558374	0.0982157	1
MSMEG_1367	DNA-directed RNA polymerase, beta subunit	0.556608	0.0163973	1
MSMEG_6086	antibiotic biosynthesis monooxygenase domain protein	0.553859	0.352473	1
MSMEG_5053	short chain alcohol dehydrogenase	0.553859	0.352473	1
MSMEG_2271	hydrogenase accessory protein HypB	0.553859	0.150539	2
MSMEG_0464	phosphomethylpyrimidine kinase	0.553859	0.150539	1
MSMEG_3209	bifunctional HisA/TrpF protein	0.551707	0.0958515	0
MSMEG_3070	LprG protein	0.551285	0.216378	0
MSMEG_3754	TPR-repeat-containing protein	0.550656	0.148937	1
MSMEG_0938	conserved hypothetical protein	0.549622	0.188105	0
MSMEG_1524	DNA-directed RNA polymerase, alpha subunit	0.546416	0.0104476	0
MSMEG_6091	negative regulator of genetic competence ClpC/mecB	0.546361	0.0248468	0
MSMEG_4647	carbohydrate kinase, PfkB, putative	0.545638	0.185981	1
MSMEG_0127	oxidoreductase, zinc-binding dehydrogenase family protein	0.541886	0.183861	0
MSMEG_5696	'Cold-shock' DNA-binding domain protein	0.541886	0.246503	0
MSMEG_0187	acetyltransferase	0.541886	0.346175	0
MSMEG_3229	conserved hypothetical protein	0.541886	0.346175	0
MSMEG_4309	Low molecular weight protein-tyrosine-phosphatase	0.541886	0.246503	0
MSMEG_0380	MmpS4 protein	0.541886	0.246503	1
MSMEG_5735	indole-3-pyruvate decarboxylase	0.53665	0.242847	1
MSMEG_3881	proline dipeptidase	0.535654	0.10948	1
MSMEG_1465	ribosomal protein L14	0.535	0.17964	0
MSMEG_1365	ribosomal protein L7/L12	0.533395	0.0518195	0
MSMEG_3071	riboflavin synthase, alpha subunit	0.531833	0.239247	1
MSMEG_3139	enoyl-CoA hydratase/isomerase	0.531833	0.339912	0
MSMEG_3056	ABC transporter ATP-binding protein	0.531833	0.384334	0
MSMEG_2453	transcriptional regulator, GntR family protein	0.531833	0.339912	1
MSMEG_5698	molybdenum cofactor biosynthesis protein A	0.531833	0.239247	0
MSMEG_5263	transcription elongation factor GreA	0.529249	0.0699344	0
MSMEG_5201	regulatory protein GntR, HTH	0.527387	0.235815	0
MSMEG_2929	thioesterase family protein	0.523271	0.333748	1
MSMEG_5104	tetrahydropicolinate succinylase	0.520378	0.054579	1
MSMEG_1165	conserved hypothetical protein	0.518235	0.167201	1
MSMEG_5486	peptidase S1 and S6, chymotrypsin/Hap	0.518235	0.167201	0
MSMEG_1945	ion channel membrane protein	0.515891	0.327846	4
MSMEG_5568	clavaldehyde dehydrogenase	0.515891	0.327846	2
MSMEG_1030	monooxygenase	0.510222	0.0498342	1
MSMEG_4722	short-chain dehydrogenase	0.509465	0.119983	0
MSMEG_0987	hypothetical protein	0.509465	0.322186	0
MSMEG_3795	conserved hypothetical protein	0.509465	0.322186	0
MSMEG_3107	conserved hypothetical protein	0.509465	0.322186	1
MSMEG_5062	conserved hypothetical protein	0.503818	0.316707	0
MSMEG_5816	conserved hypothetical protein	0.503818	0.316707	0
MSMEG_6277	cobyric acid synthase	0.503818	0.316707	0
MSMEG_0394	hypothetical protein	0.503818	0.212637	1
MSMEG_2418	ribonuclease III	0.503818	0.316707	1
MSMEG_4190	inositol monophosphatase family protein	0.503818	0.316707	0
MSMEG_4505	heat-inducible transcription repressor HrcA	0.502085	0.152163	1
MSMEG_2492	D-lactate dehydrogenase	0.501244	0.209464	1
MSMEG_4193	phosphoglycerate mutase family protein	0.501244	0.209464	1
MSMEG_0024	peptidyl-prolyl cis-trans isomerase B	0.496526	0.0273015	0
MSMEG_6365	conserved hypothetical protein	0.49579	0.145304	0
MSMEG_3280	polyamine-binding lipoprotein	0.495427	0.105138	0
MSMEG_3175	ribosomal large subunit pseudouridine synthase D	0.494358	0.305975	2
MSMEG_2960	preprotein translocase, YajC subunit	0.492304	0.274692	0
MSMEG_0093	methyltransferase	0.490356	0.194549	0
MSMEG_2363	amino acid-binding ACT	0.490356	0.300733	0
MSMEG_4623	GTP-binding protein Obg/CgtA	0.488505	0.191891	2
MSMEG_2520	translation elongation factor Ts	0.486564	0.145088	0
MSMEG_1515	two-component sensor histidine kinase	0.485068	0.187264	1
MSMEG_1339	ribosomal protein L33	0.485068	0.187264	1
MSMEG_2731	ATPase involved in DNA repair	0.484527	0.130606	2
MSMEG_3689	sodium:solute symporter	0.48347	0.22401	0
MSMEG_5068	Mrp protein	0.48347	0.0927461	0
MSMEG_5776	phosphate transport system regulatory protein PhoU	0.48145	0.161186	0
MSMEG_4321	conserved hypothetical protein	0.480486	0.180453	1
MSMEG_4261	ubiquinol-cytochrome c reductase cytochrome c subunit	0.47864	0.121486	0
MSMEG_4313	glyoxalase/bleomycin resistance protein/dioxygenase	0.475249	0.27667	0
MSMEG_0580	conserved hypothetical protein	0.472939	0.272271	1
MSMEG_6425	rhodanese-like domain protein	0.472939	0.272271	0
MSMEG_5837	glutathione peroxidase family protein	0.470803	0.267934	2
MSMEG_4923	conserved hypothetical protein	0.468823	0.26366	1
MSMEG_4920	acetyl-CoA acetyltransferase	0.465127	0.0933695	0
MSMEG_3532	serine/threonine dehydratase family protein	0.463661	0.251208	1
MSMEG_6232	catalase KatA	0.463661	0.148228	1
MSMEG_6897	ribosomal protein S6	0.462898	0.146478	0
MSMEG_5662	DNA-binding response regulator PrrA	0.462159	0.247181	1
MSMEG_3064	methionyl-tRNA formyltransferase	0.462159	0.247181	1
MSMEG_3123	FeS assembly protein SufD	0.461443	0.0940724	0
MSMEG_4891	alkylhydroperoxide reductase	0.461443	0.0906498	0
MSMEG_1484	adenylate kinase	0.460299	0.0889746	1
MSMEG_4217	DivIVA protein	0.456997	0.0584461	0
MSMEG_1930	DEAD/DEAH box helicase	0.454829	0.0521726	3
MSMEG_2089	cell division ATP-binding protein FtsE	0.45335	0.12058	0
MSMEG_3894	proteasome alpha subunit	0.451979	0.214708	2
MSMEG_0387	Rmt2 protein	0.446103	0.190478	0
MSMEG_3081	conserved hypothetical protein	0.44437	0.183438	1
MSMEG_3753	hydrolase	0.443322	0.17885	0
MSMEG_3183	threonine dehydratase	0.440603	0.165598	1
MSMEG_3205	histidinol dehydrogenase	0.439814	0.161354	2
MSMEG_3902	ATPase, AAA family protein	0.438723	0.0953815	1
MSMEG_1582	chaperonin GroS	0.438382	0.0994499	0
MSMEG_6351	histidinol-phosphate aminotransferase	0.437114	0.14658	1
MSMEG_4674	trigger factor	0.4254	0.108429	0
MSMEG_6256	aspartate-semialdehyde dehydrogenase	0.4254	0.0581205	1
MSMEG_0229	dihydroxy-acid dehydratase	0.424261	0.0253288	0
MSMEG_2622	conserved hypothetical alanine rich protein	0.416355	0.403841	0
MSMEG_5675	pyridoxamine 5'-phosphate oxidase	0.416355	0.285906	0
MSMEG_1513	conserved hypothetical protein	0.416355	0.217255	1
MSMEG_2623	Tat (twin-arginine translocation) pathway signal sequence domain protein	0.416355	0.441	1
MSMEG_5005	LprC protein	0.416355	0.421678	1
MSMEG_1823	conserved hypothetical protein	0.416355	0.375949	0
MSMEG_2117	beta-glucoside-specific EII permease	0.416355	0.34967	1
MSMEG_5259	conserved hypothetical protein	0.416355	0.395383	0
MSMEG_6180	secreted protein	0.416355	0.403841	0
MSMEG_6183	serine protease	0.416355	0.403841	1
MSMEG_0790	hydrolase, NUDIX family protein	0.416355	0.421678	0
MSMEG_4114	naphthoate synthase	0.416355	0.431129	4
MSMEG_1913	YbaK/ebsC protein	0.416355	0.421678	1
MSMEG_6129	conserved hypothetical protein	0.416355	0.33601	0
MSMEG_3153	conserved hypothetical protein	0.416355	0.285906	0
MSMEG_2434	conserved hypothetical protein	0.416355	0.34967	1
MSMEG_3045	integral membrane protein	0.416355	0.421678	0
MSMEG_0194	serine esterase, cutinase family protein	0.416355	0.364057	2
MSMEG_6099	probable conserved transmembrane protein rich in alanine	0.416355	0.425547	2
MSMEG_1157	short chain dehydrogenase	0.416355	0.395383	2
MSMEG_4940	bacteriophage lysis protein	0.416355	0.290881	1
MSMEG_3592	hypothetical protein	0.416355	0.425435	2
MSMEG_3004	conserved hypothetical protein TIGR00026	0.416355	0.290881	1
MSMEG_2111	chorismate mutase	0.416355	0.329583	0
MSMEG_6037	2-hydroxy-6-ketonona-2,4-dienedioic acid hydrolase	0.416355	0.441	1
MSMEG_3492	phosphodiesterase	0.416355	0.431129	0
MSMEG_2444	dienelactone hydrolase family protein	0.416355	0.441	0
MSMEG_0415	NADH-fmn oxidoreductase	0.416355	0.364057	0
MSMEG_5185	enoyl-CoA hydratase PaaB	0.416355	0.356768	1
MSMEG_6644	malyl-CoA lyase	0.416355	0.421678	0
MSMEG_3810	hydrolase	0.416355	0.217255	0
MSMEG_3733	conserved hypothetical protein	0.416355	0.431129	0
MSMEG_4251	cyclase/dehydrase	0.416355	0.441	2
MSMEG_2740	LexA repressor	0.416355	0.250589	0
MSMEG_1134	putative protease HtpX	0.416355	0.250589	0
MSMEG_6740	1-aminocyclopropane-1-carboxylate deaminase	0.416355	0.3121	3
MSMEG_1854	valosin containing protein-1	0.416355	0.385094	0
MSMEG_6288	conserved hypothetical protein	0.416355	0.429609	4
MSMEG_1826	dTDP-RhA:a-D-GlcNAc-diphosphoryl polyprenol, a-3-L-rhamnosyl transferase	0.416355	0.379257	1
MSMEG_3674	hypothetical protein	0.416355	0.387195	0
MSMEG_3829	esterase	0.416355	0.379257	0
MSMEG_2773	putative RNA methyltransferase	0.416355	0.3121	1
MSMEG_6471	glycine/D-amino acid oxidase	0.397247	0.161238	0
MSMEG_3895	proteasome beta subunit	0.395891	0.172018	0
MSMEG_4283	2-oxoglutarate dehydrogenase, E2 component, dihydrolipoamide succinyltransferase	0.389761	0.0347949	1
MSMEG_6385	putative oxidoreductase in MprA 5'region	0.385982	0.239385	2
MSMEG_6384	catalase/peroxidase HPI	0.385328	0.047891	0
MSMEG_2580	4-hydroxy-3-methylbut-2-en-1-yl diphosphate synthase	0.383689	0.095894	1
MSMEG_2695	35 kDa protein	0.374669	0.031918	0
MSMEG_2641	enoyl-CoA hydratase	0.374535	0.296485	2
MSMEG_0912	3-hydroxybutyryl-CoA dehydrogenase	0.371031	0.148095	1
MSMEG_2451	HAD-superfamily protein hydrolase, subfamily protein IIA	0.36905	0.318097	0
MSMEG_1341	MaoC family protein	0.367446	0.323817	0
MSMEG_2541	ribosome recycling factor	0.365729	0.227933	1
MSMEG_4269	asparagine synthase (glutamine-hydrolyzing)	0.363244	0.175926	0
MSMEG_0109	NAD(P) transhydrogenase, beta subunit	0.361908	0.342749	4
MSMEG_5784	transcriptional regulatory protein	0.361908	0.342749	0
MSMEG_3833	30S ribosomal protein S1	0.361113	0.0763899	1
MSMEG_1382	MmpL5 protein	0.354955	0.363625	1
MSMEG_2468	L-carnitine dehydratase/bile acid-inducible protein F	0.349241	0.378427	2
MSMEG_2654	ribosomal protein S15	0.348184	0.226482	2
MSMEG_3221	tryptophan synthase, alpha subunit	0.347643	0.289682	0
MSMEG_0897	conserved hypothetical protein	0.345966	0.38612	1
MSMEG_5890	conserved hypothetical protein	0.342355	0.394024	1
MSMEG_5267	glutaryl-CoA dehydrogenase	0.342355	0.394024	0
MSMEG_4307	conserved hypothetical protein	0.342355	0.394024	0
MSMEG_2939	glutamine amidotransferase subunit PdxT	0.342355	0.394024	0
MSMEG_5773	fatty acid desaturase	0.342355	0.06992	1
MSMEG_0732	chaperone ClpB	0.338	0.0797262	1
MSMEG_0969	glutamate-1-semialdehyde-2,1-aminomutase	0.336502	0.136498	0
MSMEG_2762	inositol-1-monophosphatase	0.336185	0.321033	0
MSMEG_3647	forkhead-associated protein	0.335435	0.264643	0
MSMEG_3214	hypothetical protein	0.333893	0.410515	0
MSMEG_5792	conserved hypothetical protein	0.333893	0.434279	2
MSMEG_5485	molybdopterin biosynthesis protein	0.333893	0.410515	0
MSMEG_2670	thymidylate synthase	0.333893	0.410515	1
MSMEG_6502	conserved hypothetical protein	0.333893	0.410515	1
MSMEG_3564	bacterioferritin	0.328893	0.419134	2
MSMEG_3692	galactokinase	0.328893	0.419134	0
MSMEG_2937	pyridoxine biosynthesis protein	0.327887	0.0929508	1
MSMEG_4326	acyl carrier protein	0.327546	0.241923	0
MSMEG_0834	tuberculin related peptide	0.323246	0.42803	1
MSMEG_2489	transcriptional regulator, GntR family protein, putative	0.323246	0.42803	1
MSMEG_3618	alanine and proline-rich secreted protein apa	0.318175	0.231921	1
MSMEG_1734	conserved hypothetical protein	0.31682	0.437226	0
MSMEG_5085	dihydropteroate synthase	0.31682	0.437226	2
MSMEG_6203	cysteine synthase/cystathionine beta-synthase family protein	0.31682	0.437226	0
MSMEG_6247	conserved hypothetical protein	0.31682	0.437226	1
MSMEG_3637	CBS domain protein	0.31682	0.437226	2
MSMEG_5196	fasciclin domain protein	0.31252	0.246261	0
MSMEG_1441	50S ribosomal protein L22	0.312019	0.322073	0
MSMEG_2374	ketol-acid reductoisomerase	0.31154	0.0751732	0
MSMEG_6934	thioredoxin	0.30944	0.38022	1
MSMEG_3792	ribosomal protein L35	0.30944	0.446752	0
MSMEG_1470	50S ribosomal protein L6	0.308102	0.228787	1
MSMEG_0913	methoxy mycolic acid synthase 1	0.307234	0.150107	0
MSMEG_0866	DNA or RNA helicase of superfamily protein II	0.302184	0.218987	1
MSMEG_1363	glucokinase	0.300878	0.456644	0
MSMEG_1444	ribosomal protein L29	0.296061	0.316614	0
MSMEG_2621	prolyl-tRNA synthetase	0.292484	0.150301	1
MSMEG_3143	aconitate hydratase 1	0.29136	0.062679	0
MSMEG_0877	dihydrodipicolinate synthase	0.290824	0.466947	2
MSMEG_3036	transcription antitermination factor NusB	0.290824	0.466947	1
MSMEG_2033	oxidoreductase, zinc-binding dehydrogenase family protein	0.290824	0.410927	1
MSMEG_0641	binding-protein-dependent transport systems inner membrane component	0.290824	0.466947	0
MSMEG_3173	L-asparaginase	0.290824	0.466947	0
MSMEG_4556	GTP-binding protein LepA	0.290824	0.206135	2
MSMEG_2430	signal recognition particle protein	0.2886	0.13869	0
MSMEG_0203	IS1096, tnpR protein	0.287622	0.253293	0
MSMEG_2079	alcohol dehydrogenase	0.287072	0.372496	2
MSMEG_5078	glucose-1-phosphate adenylyltransferase	0.287072	0.372496	0
MSMEG_4189	cysteinyl-tRNA synthetase	0.285959	0.257063	1
MSMEG_2739	conserved hypothetical protein	0.285111	0.271986	1
MSMEG_3872	precorrin-8X methylmutase	0.285111	0.419071	0
MSMEG_0719	flavohemoprotein	0.285111	0.419071	1
MSMEG_4584	gamma-glutamyl phosphate reductase	0.285111	0.338914	2
MSMEG_1517	spfh domain/band 7 family protein, putative	0.2825	0.264735	1
MSMEG_3147	ATPase, MoxR family protein	0.281196	0.196566	0
MSMEG_4896	non-ribosomal peptide synthetase	0.278852	0.320812	2
MSMEG_4281	cytosol aminopeptidase	0.278852	0.133184	0
MSMEG_4948	Sua5/YciO/YrdC/YwlC family protein	0.278852	0.427419	0
MSMEG_4221	conserved hypothetical protein	0.278852	0.427419	0
MSMEG_0833	conserved hypothetical protein	0.278852	0.427419	2
MSMEG_1638	Roadblock/LC7 domain protein	0.278852	0.477718	0
MSMEG_6438	hypothetical protein	0.278852	0.477718	4
MSMEG_5795	4-amino-4-deoxychorismate lyase	0.278852	0.427419	0
MSMEG_4899	non-canonical purine NTP pyrophosphatase, RdgB/HAM1 family protein	0.278852	0.477718	0
MSMEG_4753	antioxidant, AhpC/TSA family protein	0.278852	0.35125	1
MSMEG_0986	RemM protein	0.271965	0.435984	0
MSMEG_3027	conserved hypothetical protein	0.269514	0.401146	1
MSMEG_6467	starvation-induced DNA protecting protein	0.268798	0.310355	3
MSMEG_0033	protein phosphatase 2C	0.266978	0.319153	0
MSMEG_1347	ribosomal protein L1	0.265413	0.184838	1
MSMEG_4260	cytochrome c oxidase subunit 3	0.264352	0.48903	0
MSMEG_5018	Adenylate and Guanylate cyclase catalytic domain protein	0.264352	0.48903	3
MSMEG_4242	transcriptional regulatory protein	0.264352	0.444778	1
MSMEG_5782	phosphate ABC transporter, phosphate-binding protein PstS	0.261077	0.423293	1
MSMEG_2516	putative oxidoreductase	0.260236	0.384022	2
MSMEG_4504	chaperone protein DnaJ	0.259386	0.260791	1
MSMEG_2974	peptidyl-prolyl cis-trans isomerase, cyclophilin-type	0.258814	0.416344	0
MSMEG_3155	band 7 protein	0.257658	0.361464	1
MSMEG_3655	ABC transporter, permease/ATP-binding protein	0.255891	0.453817	2
MSMEG_6577	methylmalonyl-CoA carboxyltransferase 12S subunit	0.255891	0.453817	0
MSMEG_5828	aspartyl aminopeptidase	0.255891	0.300681	0
MSMEG_0709	chaperone protein DnaK	0.252266	0.119598	1
MSMEG_3086	triosephosphate isomerase	0.249245	0.381137	0
MSMEG_3003	aspartyl-tRNA synthetase	0.249061	0.220228	2
MSMEG_6114	inorganic pyrophosphatase	0.248411	0.283567	0
MSMEG_0244	two component response transcriptional regulatory protein prra	0.24643	0.500981	2
MSMEG_2605	transcriptional regulator, GntR family protein	0.24643	0.500981	1
MSMEG_2644	putative hydrolase	0.24643	0.463117	1
MSMEG_6246	pyridoxal-phosphate-dependent transferase	0.24643	0.463117	0
MSMEG_0692	conserved hypothetical protein	0.24643	0.380663	0
MSMEG_4951	ribosomal protein L31	0.24643	0.405078	1
MSMEG_3883	5'-3' exonuclease	0.24643	0.432169	1
MSMEG_3263	xylulose kinase	0.24643	0.463117	1
MSMEG_4950	peptide chain release factor 1	0.243888	0.32424	1
MSMEG_3050	integration host factor	0.243888	0.32424	0
MSMEG_4262	ubiquinol-cytochrome c reductase iron-sulfur subunit	0.243291	0.199697	2
MSMEG_5250	CalR9 protein	0.241269	0.271562	0
MSMEG_4705	acyltransferase, ws/dgat/mgat subfamily protein	0.241269	0.41234	0
MSMEG_2416	conserved hypothetical protein	0.239478	0.27523	2
MSMEG_0766	phosphoribosylglycinamide formyltransferase 2	0.238018	0.393962	1
MSMEG_1567	conserved hypothetical protein	0.235783	0.472698	2
MSMEG_2438	tRNA (guanine-N1)-methyltransferase	0.235783	0.472698	1
MSMEG_0270	aminoglycoside phosphotransferase	0.233491	0.400764	0
MSMEG_3648	glycine cleavage system H protein	0.231931	0.448668	1
MSMEG_0717	aldose 1-epimerase subfamily protein	0.231931	0.448668	0
MSMEG_0924	hydrolase, carbon-nitrogen family protein	0.231931	0.448668	0
MSMEG_5871	HIT family protein	0.229942	0.427241	1
MSMEG_6271	2-isopropylmalate synthase	0.229357	0.160069	1
MSMEG_1556	ribosomal protein L13	0.228283	0.310595	0
MSMEG_1399	ribosomal protein S7	0.227322	0.277658	1
MSMEG_6187	endonuclease III	0.22371	0.513706	3
MSMEG_1419	conserved hypothetical protein	0.22371	0.515847	1
MSMEG_2167	aminopeptidase, putative	0.22371	0.513706	3
MSMEG_2227	carnitinyl-CoA dehydratase	0.22371	0.513706	4
MSMEG_2778	ribonuclease D	0.22371	0.513706	1
MSMEG_0927	conserved hypothetical protein	0.22371	0.513706	0
MSMEG_0787	Bacterial extracellular solute-binding protein, family protein 3	0.22371	0.514827	0
MSMEG_1317	transcriptional regulator	0.22371	0.513706	2
MSMEG_2006	2,3-dihydroxybiphenyl 1,2-dioxygenase	0.22371	0.513706	0
MSMEG_3649	conserved hypothetical protein	0.22371	0.513706	2
MSMEG_0702	monooxygenase	0.22371	0.319545	1
MSMEG_0905	4-carboxymuconolactone decarboxylase domain protein	0.22371	0.513706	1
MSMEG_1474	ribosomal protein L15	0.22371	0.362378	0
MSMEG_4296	protease	0.22371	0.332528	1
MSMEG_4437	cytochrome c oxidase, subunit I	0.22371	0.457186	2
MSMEG_0097	oxidoreductase, zinc-binding dehydrogenase family protein	0.22371	0.482585	2
MSMEG_0082	conserved hypothetical protein	0.22371	0.482585	0
MSMEG_4535	glycoside hydrolase	0.222087	0.268971	0
MSMEG_1804	RNA polymerase sigma-F factor	0.219318	0.402635	0
MSMEG_2086	peptide chain release factor 2	0.219054	0.26636	1
MSMEG_2367	aspartyl/glutamyl-tRNA(Asn/Gln) amidotransferase subunit B	0.218818	0.19427	1
MSMEG_6202	secreted protein	0.217047	0.442663	0
MSMEG_1809	putative thiosulfate sulfurtransferase	0.215443	0.31769	2
MSMEG_0317	conserved hypothetical protein	0.215215	0.257821	0
MSMEG_1521	ribosomal protein S13p/S18e	0.214721	0.409316	0
MSMEG_4686	putative oxidoreductase YdbC	0.211997	0.397407	0
MSMEG_0001	DNA polymerase III, beta subunit	0.211738	0.29062	0
MSMEG_6393	acyl-CoA synthase	0.211183	0.191561	1
MSMEG_3739	cytidylate kinase	0.209904	0.450575	0
MSMEG_1060	putative Lsr2 protein	0.209904	0.492806	7
MSMEG_2382	5-carboxymethyl-2-hydroxymuconate delta-isomerase	0.209904	0.416086	4
MSMEG_3478	tena/thi-4 family protein	0.209904	0.492806	0
MSMEG_4528	phosphoadenosine phosphosulfate reductase	0.207769	0.403805	0
MSMEG_2174	superfamily protein I DNA or RNA helicase	0.20726	0.291185	2
MSMEG_2618	uroporphyrin-III C-methyltransferase	0.206138	0.392083	0
MSMEG_4632	saccharopine dehydrogenase	0.204851	0.314016	0
MSMEG_3238	3-mercaptopyruvate sulfurtransferase	0.204851	0.490539	0
MSMEG_6434	conserved hypothetical protein	0.204851	0.474798	3
MSMEG_5438	dimethyladenosine transferase	0.203811	0.370088	1
MSMEG_2765	deoxyuridine 5'-triphosphate nucleotidohydrolase	0.202231	0.458625	0
MSMEG_1635	nitroreductase family protein	0.202231	0.398231	1
MSMEG_5639	enoyl-CoA hydratase	0.201342	0.386724	1
MSMEG_1383	endonuclease IV	0.199544	0.429888	1
MSMEG_5240	fumarate hydratase class II	0.199326	0.250935	0
MSMEG_4258	anthranilate phosphoribosyltransferase	0.198764	0.335628	0
MSMEG_1039	Periplasmic binding protein	0.198764	0.416828	1
MSMEG_3148	conserved hypothetical protein	0.197042	0.370547	0
MSMEG_0943	pyrroline-5-carboxylate reductase	0.197042	0.370547	1
MSMEG_4717	Carboxyl transferase domain protein	0.193963	0.451293	4
MSMEG_1829	F420-0:gamma-glutamyl ligase	0.193963	0.466817	3
MSMEG_0973	conserved membrane protein	0.193963	0.515832	1
MSMEG_5894	conserved hypothetical protein	0.193963	0.503396	0
MSMEG_1226	sulfatase-modifying factor 1	0.193963	0.503396	1
MSMEG_3099	6-phosphogluconolactonase	0.193963	0.451293	0
MSMEG_6416	phosphoglycerate mutase family protein	0.193963	0.503396	1
MSMEG_3506	putative amino acid decarboxylase, Pyridoxal-dependent protein	0.193963	0.503396	0
MSMEG_6329	conserved hypothetical protein	0.193963	0.466817	1
MSMEG_3235	ABC-type amino acid transport system, secreted component	0.19214	0.420046	1
MSMEG_2667	HpcH/HpaI aldolase/citrate lyase family protein, putative	0.190796	0.38158	0
MSMEG_3778	phenylalanyl-tRNA synthetase, alpha subunit	0.189584	0.417075	2
MSMEG_2365	glutamyl-tRNA(Gln) amidotransferase subunit A	0.188945	0.299527	0
MSMEG_4308	5'-nucleotidase	0.186874	0.458937	1
MSMEG_4484	putative conserved transmembrane protein	0.186874	0.469462	3
MSMEG_2475	putative oxidoreductase YdbC	0.18503	0.475153	1
MSMEG_3065	ribosomal RNA small subunit methyltransferase B	0.179316	0.46669	3
MSMEG_0935	2,3-bisphosphoglycerate-dependent phosphoglycerate mutase	0.178961	0.314486	1
MSMEG_4463	CalR5 protein	0.177568	0.423165	1
MSMEG_1364	50S ribosomal protein L10	0.177568	0.423165	0
MSMEG_3259	acyl-CoA dehydrogenase	0.175347	0.514396	0
MSMEG_0411	acyl-CoA synthase	0.175347	0.458539	1
MSMEG_2437	16S rRNA processing protein RimM	0.175347	0.514396	0
MSMEG_1852	selenide, water dikinase	0.175347	0.483638	3
MSMEG_0044	hypothetical protein	0.175347	0.483638	1
MSMEG_4495	CBS domain protein	0.175347	0.483638	1
MSMEG_1875	sensor histidine kinase MtrB	0.175347	0.514396	0
MSMEG_5070	Trypsin	0.175347	0.398101	2
MSMEG_0923	conserved hypothetical protein	0.17243	0.450685	0
MSMEG_2407	morphine 6-dehydrogenase	0.171937	0.403707	1
MSMEG_0020	Periplasmic binding protein	0.171243	0.474553	2
MSMEG_5725	PLP-dependent aminotransferases	0.168428	0.435767	0
MSMEG_2976	histidyl-tRNA synthetase	0.168428	0.385529	3
MSMEG_4191	conserved hypothetical protein	0.168428	0.502809	1
MSMEG_1946	NADH pyrophosphatase	0.168428	0.502809	0
MSMEG_3261	conserved hypothetical protein	0.168428	0.502809	0
MSMEG_0861	phosphatidylserine decarboxylase	0.168428	0.502809	0
MSMEG_4646	pyruvate synthase	0.168008	0.276476	1
MSMEG_3054	phosphopantothenoylcysteine decarboxylase/phosphopantothenate--cysteine ligase	0.166996	0.428658	1
MSMEG_6257	asparate kinase, monofunctional class	0.166741	0.279391	3
MSMEG_3884	conserved hypothetical protein	0.166377	0.457672	1
MSMEG_2026	short chain dehydrogenase	0.165812	0.421756	2
MSMEG_1397	transcriptional regulator, TetR family protein	0.164817	0.492277	0
MSMEG_2587	methionine aminopeptidase, type I	0.162599	0.482526	1
MSMEG_6142	nucleoside-diphosphate-sugar epimerase	0.162599	0.362242	1
MSMEG_0153	2-dehydropantoate 2-reductase	0.162599	0.482526	0
MSMEG_1403	cutinase superfamily protein	0.153321	0.512623	0
MSMEG_1438	ribosomal protein L23	0.153321	0.52586	0
MSMEG_5545	formamidopyrimidine-DNA glycosylase	0.153321	0.52586	3
MSMEG_6312	cytochrome P450 107B1	0.153321	0.45506	1
MSMEG_3308	universal stress protein family protein, putative	0.153321	0.512623	1
MSMEG_3249	branched-chain amino acid ABC transporter, permease protein	0.153321	0.52586	0
MSMEG_2392	conserved hypothetical protein	0.153321	0.52586	1
MSMEG_1342	conserved hypothetical protein	0.153321	0.490611	0
MSMEG_3641	conserved hypothetical protein	0.153321	0.425285	3
MSMEG_0028	serine-threonine protein kinase	0.153321	0.439646	1
MSMEG_5470	molybdopterin biosynthesis protein MoeA 1	0.153321	0.463256	0
MSMEG_3434	peptidyl-prolyl cis-trans isomerase, fkbp-type domain protein	0.153321	0.512623	0
MSMEG_1934	ATP-binding protein	0.153321	0.52586	0
MSMEG_3067	riboflavin biosynthesis protein RibD	0.153321	0.490611	1
MSMEG_4715	acyl-CoA dehydrogenase	0.148422	0.472638	3
MSMEG_0710	co-chaperone GrpE	0.148159	0.3965	2
MSMEG_3738	GTP-binding protein EngA	0.147867	0.461589	6
MSMEG_3025	alanyl-tRNA synthetase	0.146595	0.316769	2
MSMEG_5715	conserved hypothetical protein	0.145903	0.395187	0
MSMEG_5800	amidophosphoribosyltransferase	0.145053	0.407756	0
MSMEG_2378	D-3-phosphoglycerate dehydrogenase	0.143032	0.385951	1
MSMEG_5121	aminotransferase, classes I and II	0.14218	0.468164	0
MSMEG_4278	glycine cleavage system T protein	0.141348	0.398564	1
MSMEG_3084	glyceraldehyde-3-phosphate dehydrogenase, type I	0.141348	0.458715	0
MSMEG_3079	conserved hypothetical protein	0.140721	0.510031	0
MSMEG_1662	taurine-pyruvate aminotransferase	0.140721	0.432181	0
MSMEG_2545	radical SAM enzyme, Cfr family protein	0.140721	0.510031	4
MSMEG_1053	conserved hypothetical protein	0.138821	0.486301	3
MSMEG_1467	50S ribosomal protein L5	0.136247	0.401479	0
MSMEG_6636		0.136247	0.518142	0
MSMEG_6427		0.135174	0.483598	0
MSMEG_2528	glycerate kinase	0.134584	0.464029	1
MSMEG_3890	proteasome component	0.133956	0.436918	3
MSMEG_0637	iron-sulfur binding oxidoreductase	0.133956	0.483909	2
MSMEG_4958	diaminopimelate decarboxylase	0.133421	0.453885	2
MSMEG_6382	oxidoreductase, FAD-binding	0.130953	0.451826	3
MSMEG_4270	adenosine kinase	0.128916	0.392688	0
MSMEG_3621	NADH dehydrogenase	0.128779	0.449743	2
MSMEG_3150	3-oxoacyl-(acyl-carrier-protein) reductase	0.128167	0.339046	1
MSMEG_1642	ABC transporter, ATP-binding protein	0.126849	0.429527	3
MSMEG_2025	putative IclR family protein transcriptional regulator	0.126849	0.537856	2
MSMEG_0484	formamidase	0.126849	0.537856	1
MSMEG_6265	transcriptional regulator	0.126849	0.537856	2
MSMEG_1645	NADH:flavin oxidoreductase/nadh oxidase	0.126849	0.537856	1
MSMEG_4959	arginyl-tRNA synthetase	0.124893	0.393111	1
MSMEG_3636	ferric iron-binding periplasmic protein of ABC transporter	0.123574	0.488145	2
MSMEG_1010	transcriptional regulator, TetR family protein	0.123574	0.488145	0
MSMEG_1684	conserved hypothetical protein	0.122996	0.450458	1
MSMEG_0373	3-ketoacyl-CoA thiolase	0.12207	0.395573	1
MSMEG_1621	pyrimidine-specific ribonucleoside hydrolase RihA	0.120899	0.515545	0
MSMEG_6398	antigen 85-A	0.11837	0.320063	0
MSMEG_6201	Transglycosylase	0.118274	0.468842	0
MSMEG_2410	putative serine-threonine protein kinase	0.118274	0.468842	2
MSMEG_0948	conserved hypothetical protein	0.118274	0.468842	0
MSMEG_0703	conserved hypothetical protein	0.116795	0.533068	0
MSMEG_6511	acyl-CoA dehydrogenase domain protein	0.115846	0.442078	0
MSMEG_1485	methionine aminopeptidase, type I	0.112963	0.488906	0
MSMEG_1926	phosphoglycerate mutase family protein	0.111501	0.528463	0
MSMEG_4939	ATP synthase delta chain	0.110419	0.422781	0
MSMEG_0372	oxidoreductase, short chain dehydrogenase/reductase family protein	0.108233	0.399006	0
MSMEG_0002	6-phosphogluconate dehydrogenase, decarboxylating	0.108233	0.498384	0
MSMEG_0146	mosc domain protein	0.108233	0.524087	1
MSMEG_6113	D-alanyl-D-alanine carboxypeptidase/D-alanyl-D-alanine-endopeptidase	0.108233	0.524087	1
MSMEG_5790	SseC protein	0.107603	0.473528	0
MSMEG_2372	acetolactate synthase, large subunit, biosynthetic type	0.107027	0.381408	0
MSMEG_2394	putative cystathionine gamma-synthase	0.106015	0.519924	3
MSMEG_5841	phosphoribosylaminoimidazole-succinocarboxamide synthase	0.102695	0.477357	1
MSMEG_0937	DNA-binding response regulator RegX3	0.102247	0.508464	2
MSMEG_2519	ribosomal protein S2	0.100023	0.405142	0
MSMEG_3247	branched-chain amino acid ABC transporter substrate-binding protein	0.0983853	0.497863	1
MSMEG_5415	enolase	0.095923	0.409174	0
MSMEG_0643	extracellular solute-binding protein, family protein 5, putative	0.09544	0.376953	3
MSMEG_4399	conserved hypothetical protein	0.0944273	0.550468	0
MSMEG_6053	cob(II)yrinic acid a,c-diamide reductase	0.0944273	0.550468	0
MSMEG_4487	ferric uptake regulation protein	0.0944273	0.550468	0
MSMEG_5236	dienelactone hydrolase family protein	0.0944273	0.550468	2
MSMEG_4779	probable regulatory protein	0.0944273	0.550468	0
MSMEG_4121	GntR-family protein transcriptional regulator	0.0944273	0.550468	3
MSMEG_4181	phosphoribosyl-ATP pyrophosphohydrolase	0.0944273	0.550468	2
MSMEG_2362	DNA ligase, NAD-dependent	0.0944273	0.50083	1
MSMEG_6399	antigen 85-C	0.0944273	0.532746	1
MSMEG_4342	metallo-beta-lactamase family protein	0.0944273	0.543745	0
MSMEG_1496	3-hydroxyisobutyrate dehydrogenase	0.0944273	0.523505	0
MSMEG_0736	conserved hypothetical protein	0.0944273	0.517164	1
MSMEG_1929	conserved hypothetical protein	0.0944273	0.543745	4
MSMEG_5824	phosphoribosylformylglycinamidine synthase II	0.087606	0.417894	2
MSMEG_1825	dTDP-4-dehydrorhamnose reductase	0.0870477	0.518056	1
MSMEG_5538		0.0864345	0.473573	2
MSMEG_1316	peptide chain release factor 3	0.0851494	0.502044	3
MSMEG_0753	conserved hypothetical protein	0.0819363	0.536496	2
MSMEG_2613	malate:quinone-oxidoreductase	0.0797592	0.474108	1
MSMEG_5221	GCN5-related N-acetyltransferase	0.0753184	0.547627	0
MSMEG_4450	alpha/beta hydrolase	0.0753184	0.547627	6
MSMEG_1525	50S ribosomal protein L17	0.0717072	0.514714	0
MSMEG_4700	ABC-transporter protein, ATP binding component	0.0699652	0.439542	1
MSMEG_1735	dihydrolipoamide dehydrogenase	0.0699049	0.512726	0
MSMEG_1028	geranylgeranyl reductase	0.0697048	0.467375	2
MSMEG_4496	conserved hypothetical protein	0.068432	0.554763	2
MSMEG_1874	DNA-binding response regulator MtrA	0.068432	0.505473	2
MSMEG_6587	ATP-dependent helicase HrpA	0.068432	0.554821	6
MSMEG_5103	succinyl-diaminopimelate desuccinylase	0.068432	0.544283	1
MSMEG_5191	siderophore binding protein	0.068432	0.544283	0
MSMEG_2388	3-isopropylmalate dehydratase, small subunit	0.068432	0.535965	3
MSMEG_4142	transcriptional repressor, TetR family protein, putative	0.068432	0.554763	0
MSMEG_3424	transcriptional regulator, MerR family protein	0.068432	0.558253	0
MSMEG_0221	secreted protein	0.068432	0.554763	3
MSMEG_1673	cytidine deaminase	0.068432	0.554763	0
MSMEG_1188	conserved hypothetical protein	0.068432	0.554763	0
MSMEG_3158	methylmalonyl-CoA mutase, small subunit	0.0670211	0.514225	1
MSMEG_3206	histidinol-phosphate aminotransferase	0.0658581	0.533193	1
MSMEG_5441	methionyl-tRNA synthetase	0.06437	0.515625	1
MSMEG_3102	transaldolase	0.063081	0.495834	1
MSMEG_3281	spermidine/putrescine ABC transporter ATP-binding subunit	0.0627184	0.550423	1
MSMEG_2648	Sfp-type phosphopantetheinyl transferase	0.0627184	0.550423	0
MSMEG_6373	conserved hypothetical protein	0.0627184	0.550423	0
MSMEG_4954	transcription termination factor Rho	0.0623473	0.462658	1
MSMEG_0806	hydrolase	0.0579014	0.539556	1
MSMEG_1153	FAD dependent oxidoreductase	0.0579014	0.539556	1
MSMEG_5442	glutamate dehydrogenase	0.0572743	0.536426	3
MSMEG_6095	D-amino acid deaminase	0.0537853	0.563814	0
MSMEG_4919	conserved hypothetical protein	0.0537853	0.563814	1
MSMEG_0590	rhamnulose-1-phosphate aldolase/alcohol dehydrogenase	0.0537853	0.563814	4
MSMEG_6542	B12 binding domain protein	0.0537853	0.563814	1
MSMEG_0623	secretion protein Snm4	0.0537853	0.563814	0
MSMEG_6218	secreted protein	0.0537853	0.563814	1
MSMEG_5082	DNA-3-methyladenine glycosylase I	0.0537853	0.563957	1
MSMEG_6131	magnesium or manganese-dependent protein phosphatase	0.0537853	0.563814	3
MSMEG_1154	formyl-coenzyme A transferase	0.0537853	0.541033	3
MSMEG_2440	ribosomal protein L19	0.0537853	0.537796	0
MSMEG_4716	acetyl-/propionyl-coenzyme A carboxylase alpha chain	0.0537853	0.548309	2
MSMEG_5708	hypothetical protein	0.0537853	0.557506	3
MSMEG_3887	twin arginine-targeting protein translocase, TatA/E family protein	0.0537853	0.557506	1
MSMEG_0078	hypothetical protein	0.0537853	0.557506	2
MSMEG_4305	phosphoglycerate mutase	0.0486236	0.549837	1
MSMEG_1001	acetyltransferase, gnat family protein, putative	0.0486236	0.549837	2
MSMEG_0901	conserved hypothetical protein	0.0471215	0.55425	0
MSMEG_0832	peptide deformylase	0.0459869	0.547158	1
MSMEG_1655	hydrolase, alpha/beta fold family protein, putative	0.0443866	0.559445	1
MSMEG_4214	glutamine amidotransferase	0.0419598	0.555634	1
MSMEG_0628	amidohydrolase family protein	0.0419598	0.555634	2
MSMEG_4476	hypothetical protein	0.0378437	0.560904	1
MSMEG_6389	probable arabinosyltransferase A	0.0378437	0.550133	0
MSMEG_0007	conserved hypothetical protein	0.0378437	0.560904	0
MSMEG_1812	conserved hypothetical protein	0.0378437	0.56616	1
MSMEG_6401	prenyltransferase, UbiA family protein	0.0378437	0.56616	2
MSMEG_0954	uroporphyrinogen-III synthase	0.0378437	0.531184	1
MSMEG_1526	probable cutinase	0.0378437	0.56616	1
MSMEG_0911	isocitrate lyase	0.0348704	0.536597	0
MSMEG_4645	alpha oxoglutarate ferredoxin oxidoreductase, beta subunit	0.0338857	0.539736	1
MSMEG_4977	3'(2'),5'-bisphosphate nucleotidase, putative	0.0330267	0.562051	1
MSMEG_3043	aspartate carbamoyltransferase	0.0330267	0.562051	1
MSMEG_4286	lipoic acid synthetase	0.0330267	0.562051	0
MSMEG_3124	FeS assembly ATPase SufC	0.0319258	0.538932	1
MSMEG_4222	cell division protein FtsZ	0.0312334	0.539376	1
MSMEG_2989	LacI family protein transcriptional regulator	0.0293322	0.567599	2
MSMEG_6602	oxidoreductase	0.0293322	0.567599	3
MSMEG_5720	putative 3-hydroxyacyl-CoA dehydrogenase	0.0284297	0.537114	0
MSMEG_4917	tetratricopeptide repeat domain protein	0.0240379	0.561153	0
MSMEG_1477	major facilitator superfamily protein	0.0240379	0.56859	4
MSMEG_4713	HpcH/HpaI aldolase/citrate lyase family protein	0.0240379	0.56859	3
MSMEG_1762	piperideine-6-carboxylic acid dehydrogenase	0.0240379	0.56859	1
MSMEG_2207	beta-ketothiolase	0.0240379	0.56859	2
MSMEG_6512	acyl-CoA dehydrogenase domain protein	0.0226915	0.56163	0
MSMEG_6309	ABC transporter, ATP-binding protein	0.0204267	0.569324	2
MSMEG_6926	tRNA adenylyltransferase	0.0204267	0.565466	3
MSMEG_1671	succinate dehydrogenase hydrophobic membrane anchor protein SdhD	0.0158174	0.570347	0
MSMEG_2758	sigma factor MysA	0.0149928	0.562998	5
MSMEG_2511	siderophore utilization protein	0.0142569	0.570722	2
MSMEG_1920	diacylglycerol kinase, catalytic region	0.0142569	0.570722	1
MSMEG_4268	cytochrome c oxidase subunit 2	0.0119651	0.570409	1
MSMEG_0765	zinc finger, UBP-type	0.0110989	0.570009	0
MSMEG_3538	cyclopropane-fatty-acyl-phospholipid synthase 1	0.010363	0.571737	2
MSMEG_6725	ABC transporter, ATP-binding protein	0.00917997	0.572072	0
MSMEG_0791	glycine oxidase ThiO	0.00917997	0.572072	1
MSMEG_4533	sulfate-binding protein	0.0078905	0.574333	0
MSMEG_1133	bifunctional short chain isoprenyl diphosphate synthase	0.0078905	0.572455	2
MSMEG_0110	NAD(P) transhydrogenase, alpha subunit	0.00647955	0.572895	0
MSMEG_2782	conserved hypothetical protein	0.00542225	0.573236	0
MSMEG_1472	ribosomal protein S5	0.0049291	0.573396	0
MSMEG_3066	ribulose-phosphate 3-epimerase	0.00131785	0.577688	0
MSMEG_6514	trehalose synthase-fused probable maltokinase	0.00131785	0.577518	1
MSMEG_3457	DoxD family protein/pyridine nucleotide-disulfide oxidoreductase	0.00131785	0.577842	1
MSMEG_6929	integral membrane protein MviN, putative	0.00131785	0.577715	6
MSMEG_3704	3-alpha-hydroxysteroid dehydrogenase	0.00131785	0.577814	2
MSMEG_4302	adenylate cyclase, putative	0.00131785	0.577878	2
MSMEG_4490	undecaprenyl diphosphate synthase	0.00131785	0.577769	2
MSMEG_5173	O-methyltransferase, putative	0.00131785	0.577978	0
MSMEG_4226	UDP-N-acetylmuramate--alanine ligase	0.00131785	0.577616	0
MSMEG_1702	amidohydrolase	0.00131785	0.577978	0
MSMEG_6880	hydrophobic amino acid ABC transporter, putative	0.00131785	0.57784	4
MSMEG_1675	pyrimidine-nucleoside phosphorylase	0.00131785	0.577916	3
MSMEG_4043	amidohydrolase 2	0.00131785	0.577863	0
MSMEG_1869	hypothetical protein	0.00131785	0.577978	2
MSMEG_6541	anti-sigma factor antagonist	0.00131785	0.577978	1
MSMEG_4937	ATP synthase F1, gamma subunit	0.00131785	0.577001	1
MSMEG_3632	6-phosphogluconate dehydrogenase, decarboxylating	-0.0012561	0.576883	2
MSMEG_0835	copper/zinc superoxide dismutase	-0.00235781	0.576517	0
MSMEG_1583	chaperonin GroL	-0.00466101	0.572835	0
MSMEG_6754	MaoC like domain protein	-0.00478235	0.574669	0
MSMEG_5126	FO synthase	-0.00587765	0.573728	2
MSMEG_5534	ATP-dependent DNA helicase PcrA	-0.00814248	0.571154	0
MSMEG_6105	cell division protein	-0.00873582	0.567665	3
MSMEG_6235	thiopurine S-methyltransferase (tpmt) superfamily protein	-0.00895049	0.57301	0
MSMEG_6412	conserved hypothetical protein	-0.00895049	0.57301	2
MSMEG_0220	monoglyceride lipase	-0.00990941	0.57269	3
MSMEG_2083	inositol monophosphatase	-0.00990941	0.57269	2
MSMEG_0531	putative acyl-CoA dehydrogenase	-0.013789	0.564489	1
MSMEG_3777	phenylalanyl-tRNA synthetase, beta subunit	-0.0155955	0.56168	0
MSMEG_4349	conserved hypothetical proline rich protein	-0.0166041	0.570805	1
MSMEG_3426	short chain dehydrogenase	-0.0166041	0.570805	3
MSMEG_1604	FAD dependent oxidoreductase	-0.0197438	0.561426	3
MSMEG_0930	serine 3-dehydrogenase	-0.0197438	0.570058	2
MSMEG_3194	biotin synthase	-0.0197438	0.566521	0
MSMEG_4985	carbonic anhydrase	-0.0197438	0.570058	1
MSMEG_4755	peptidase M20	-0.0225289	0.562677	0
MSMEG_5925	Rieske	-0.0242172	0.562046	1
MSMEG_5635	conserved hypothetical protein	-0.0242172	0.569091	2
MSMEG_2578	1-deoxy-D-xylulose 5-phosphate reductoisomerase	-0.0242172	0.56513	4
MSMEG_3430	SAM-dependent methyltransferase	-0.0242172	0.569091	1
MSMEG_3072	riboflavin biosynthesis protein ribAB	-0.0248344	0.548935	3
MSMEG_4617	glutamine-dependent NAD+ synthetase	-0.0261629	0.561345	2
MSMEG_2736	GTP-binding protein	-0.0261629	0.561345	1
MSMEG_2450	adenosylmethionine--8-amino-7-oxononanoate transaminase	-0.0284295	0.546633	1
MSMEG_0391	Rmt3 protein	-0.0290558	0.557431	0
MSMEG_5028	HIT family protein	-0.0311036	0.567762	1
MSMEG_4186	conserved hypothetical protein	-0.0311036	0.567762	0
MSMEG_6286	aspartate transaminase	-0.0311036	0.558089	4
MSMEG_0825	phosphomethylpyrimidine kinase	-0.0326295	0.538375	2
MSMEG_5707	cupin domain protein	-0.0382105	0.55747	0
MSMEG_1051	immunogenic protein MPB64/MPT64	-0.0400229	0.550329	0
MSMEG_5734	alpha-methylacyl-CoA racemase	-0.0400229	0.550329	1
MSMEG_6917	leucyl-tRNA synthetase	-0.0423747	0.512044	1
MSMEG_0121	rhamnolipids biosynthesis 3-oxoacyl-	-0.0430763	0.56576	2
MSMEG_1694	uracil phosphoribosyltransferase	-0.0430763	0.556073	0
MSMEG_4280	short chain dehydrogenase	-0.0430763	0.560326	2
MSMEG_3608	acetyl-CoA acetyltransferase	-0.0430763	0.560326	0
MSMEG_3861	amidohydrolase 3	-0.0466166	0.547894	0
MSMEG_0250	membrane protein, MmpL family protein	-0.0489369	0.514402	2
MSMEG_3046	carbamoyl-phosphate synthase, small subunit	-0.0507707	0.531977	0
MSMEG_4537	major membrane protein I	-0.0531299	0.562765	0
MSMEG_3215	ABC-type molybdenum transport system, ATPase component/photorepair protein PhrA	-0.0531299	0.549303	1
MSMEG_6939	Soj family protein	-0.0531299	0.549303	1
MSMEG_6049	secreted protein	-0.0531299	0.558185	1
MSMEG_6276	mur ligase family protein	-0.0531299	0.558185	2
MSMEG_6285	DNA polymerase III gamma/tau subunit	-0.0531299	0.532732	1
MSMEG_4306	conserved hypothetical protein	-0.0549504	0.538424	1
MSMEG_5426	UDP-N-acetylglucosamine pyrophosphorylase	-0.0575758	0.540653	1
MSMEG_3740	ribosomal large subunit pseudouridine synthase B	-0.0575758	0.554897	3
MSMEG_2982	putative periplasmic binding protein	-0.0575758	0.55785	0
MSMEG_1416	Pyridine nucleotide-disulphide oxidoreductase	-0.0595644	0.51489	1
MSMEG_1443	ribosomal protein L16	-0.0600827	0.533248	0
MSMEG_3896	conserved hypothetical protein	-0.0600827	0.547296	1
MSMEG_2962	protein-export membrane protein SecF	-0.0628125	0.538803	3
MSMEG_2729	tRNA-I(6)A37 thiotransferase enzyme MiaB	-0.0647713	0.528193	3
MSMEG_4325	malonyl CoA-acyl carrier protein transacylase	-0.0657963	0.519045	0
MSMEG_0690	iron-sulfur cluster-binding protein	-0.0680302	0.46344	3
MSMEG_6673	6-aminohexanoate-cyclic-dimer hydrolase	-0.0690715	0.555149	2
MSMEG_3667	para-nitrobenzyl esterase	-0.0690715	0.536679	2
MSMEG_4227	undecaprenyldiphospho-muramoylpentapeptide beta-N-acetylglucosaminyltransferase	-0.0690715	0.54961	2
MSMEG_4271	conserved hypothetical protein	-0.0690715	0.558733	0
MSMEG_6110	hypoxanthine phosphoribosyltransferase	-0.0690715	0.54961	0
MSMEG_5440	deoxyribonuclease	-0.0690715	0.536679	3
MSMEG_6519	pyridoxamine 5'-phosphate oxidase family protein	-0.0690715	0.54961	1
MSMEG_5554	antar domain protein	-0.0690715	0.555149	0
MSMEG_0261	p40 protein	-0.0690715	0.555149	1
MSMEG_1483	preprotein translocase, SecY subunit	-0.0690715	0.54485	1
MSMEG_2379	3-isopropylmalate dehydrogenase	-0.0711947	0.495679	1
MSMEG_5471	UTP-glucose-1-phosphate uridylyltransferase	-0.0734499	0.521314	1
MSMEG_6507	glycogen debranching enzyme GlgX	-0.0736955	0.496438	1
MSMEG_5706	DNA or RNA helicase of superfamily protein II	-0.074631	0.503498	4
MSMEG_2664	dihydrodipicolinate reductase	-0.074631	0.527462	1
MSMEG_6319	penicillin-binding protein, transpeptidase	-0.0784093	0.537868	1
MSMEG_3569	conserved hypothetical protein	-0.0784093	0.537868	0
MSMEG_3222	prolipoprotein diacylglyceryl transferase	-0.0811443	0.543885	2
MSMEG_3152	ferrochelatase	-0.0811443	0.541777	0
MSMEG_5261	mycothiol conjugate amidase Mca	-0.0811443	0.499813	2
MSMEG_5013	conserved hypothetical protein	-0.0811443	0.541777	0
MSMEG_0789	thiamine-phosphate pyrophosphorylase	-0.0832157	0.528101	2
MSMEG_2540	uridylate kinase	-0.0832157	0.528101	0
MSMEG_2799	phospho-2-dehydro-3-deoxyheptonate aldolase	-0.0837183	0.495585	1
MSMEG_6404	UDP-galactopyranose mutase	-0.0848388	0.497775	3
MSMEG_2436	conserved hypothetical protein	-0.086145	0.545966	0
MSMEG_6366	O-antigen export system, ATP-binding protein	-0.086145	0.545966	0
MSMEG_4115	3-hydroxybutyryl-CoA dehydrogenase	-0.086145	0.545966	1
MSMEG_6193	anion-transporting ATPase	-0.086145	0.531272	3
MSMEG_0361	Glycosyl hydrolase family protein 3	-0.086145	0.519503	0
MSMEG_5512	magnesium chelatase	-0.08888	0.502418	5
MSMEG_1652	O-acetylhomoserine sulfhydrylase	-0.0895356	0.47091	1
MSMEG_2594	asparagine synthase (glutamine-hydrolyzing)	-0.0899973	0.475681	4
MSMEG_2653	riboflavin biosynthesis protein RibF	-0.0906046	0.53452	0
MSMEG_6363	cysteine desulfurase family protein	-0.0906046	0.53452	0
MSMEG_3040	beta-lactamase	-0.0906046	0.535878	2
MSMEG_6387	probable arabinosyltransferase A	-0.0926583	0.540663	2
MSMEG_1931	conserved hypothetical protein	-0.0926583	0.52617	0
MSMEG_6418	prephenate dehydratase	-0.0926583	0.525002	1
MSMEG_6565	conserved hypothetical protein	-0.093319	0.493225	0
MSMEG_5525	succinyl-CoA synthetase, beta subunit	-0.0954846	0.406708	2
MSMEG_1647	tetrahydrofolate dehydrogenase/cyclohydrolase FolD	-0.0958508	0.488849	1
MSMEG_1959	putative membrane protein	-0.0970539	0.488025	2
MSMEG_1820	phosphoribosylaminoimidazole carboxylase, catalytic subunit	-0.0982178	0.550339	0
MSMEG_4771	conserved hypothetical protein	-0.0982178	0.550339	1
MSMEG_4921	methylmalonyl-CoA epimerase	-0.0982178	0.527723	1
MSMEG_3216	peroxiredoxin Q	-0.0982178	0.550339	4
MSMEG_3594	anthranilate dioxygenase reductase	-0.0982178	0.550339	2
MSMEG_3144	putative membrane protein	-0.0982178	0.552035	1
MSMEG_2445	conserved hypothetical protein	-0.0982178	0.537757	1
MSMEG_2615	chelatase	-0.0982178	0.537757	4
MSMEG_5345	glycosyl hydrolases family protein 16	-0.0982178	0.537757	1
MSMEG_5414	septum formation initiator subfamily protein, putative	-0.0982178	0.537757	3
MSMEG_5798	phosphoribosylformylglycinamidine cyclo-ligase	-0.102112	0.470605	1
MSMEG_1681	endoribonuclease L-PSP superfamily protein	-0.103019	0.513263	1
MSMEG_3479	thiol peroxidase	-0.105182	0.477643	1
MSMEG_1837	secreted protein	-0.107207	0.530259	2
MSMEG_5065	Mg/Co/Ni transporter MgtE	-0.107207	0.530259	1
MSMEG_4901	ribonuclease PH	-0.111576	0.490907	1
MSMEG_5847	adenylosuccinate lyase	-0.111576	0.447659	2
MSMEG_3097	phosphoenolpyruvate carboxylase	-0.112898	0.444002	2
MSMEG_0695	isoniazid inductible protein IniA	-0.114159	0.509398	3
MSMEG_3211	imidazoleglycerol phosphate synthase, cyclase subunit	-0.114159	0.509371	0
MSMEG_4232	UDP-N-acetylmuramoylalanyl-D-glutamate-2,6-diaminopimelate ligase	-0.114159	0.509371	3
MSMEG_3119	ABC transporter, ATP-binding subunit	-0.114159	0.509371	0
MSMEG_3053	DNA-directed RNA polymerase, omega subunit	-0.114159	0.540625	0
MSMEG_5589	manganese transport protein MntH	-0.114159	0.540625	2
MSMEG_1811	septum formation protein Maf	-0.114159	0.540625	2
MSMEG_5636	P-type ATPase - metal cation transport	-0.114159	0.540625	5
MSMEG_3495	MmpS5 protein	-0.114159	0.523307	4
MSMEG_0909	acyl-ACP thioesterase superfamily protein	-0.114159	0.4972	3
MSMEG_3627	urease, gamma subunit	-0.114159	0.540625	1
MSMEG_0916	transcriptional regulator, TetR family protein	-0.114159	0.523307	1
MSMEG_1047	nudix hydrolase	-0.114159	0.488505	2
MSMEG_5899	virulence factor Mce family protein	-0.114159	0.54231	3
MSMEG_3085	phosphoglycerate kinase	-0.116864	0.407703	0
MSMEG_2727	glutamate binding protein	-0.117327	0.496308	2
MSMEG_0629	trans-aconitate 2-methyltransferase	-0.119698	0.516788	0
MSMEG_0120	probable transcriptional regulatory protein	-0.119698	0.516788	2
MSMEG_0614	methyltransferase	-0.119698	0.516788	0
MSMEG_4957	homoserine dehydrogenase	-0.121301	0.428425	1
MSMEG_3257	xylulokinase	-0.122803	0.4551	0
MSMEG_4684	ribose 5-phosphate isomerase	-0.124213	0.477878	1
MSMEG_5436	4-diphosphocytidyl-2C-methyl-D-erythritol kinase	-0.124213	0.532179	0
MSMEG_5920	FMN-dependent monooxygenase	-0.124213	0.510624	0
MSMEG_0691	putative transcriptional regulatory protein	-0.124213	0.532179	1
MSMEG_3240	DNA-binding response regulator, LuxR family protein	-0.124213	0.532179	2
MSMEG_6127	anti-anti-sigma factor	-0.126787	0.488123	1
MSMEG_1479	methyltransferase, putative, family protein	-0.129079	0.483221	1
MSMEG_3770	argininosuccinate synthase	-0.129469	0.372604	0
MSMEG_6082	carbonic anhydrase	-0.131132	0.49914	1
MSMEG_4167	alcohol dehydrogenase B	-0.131132	0.524585	1
MSMEG_6482	secreted protein	-0.131132	0.524585	0
MSMEG_3169	isoleucyl-tRNA synthetase	-0.134119	0.373049	1
MSMEG_6752	endoglucanase A	-0.134337	0.432443	1
MSMEG_0595	glycolate oxidase	-0.136186	0.517609	2
MSMEG_0939	Ppx/GppA phosphatase family protein	-0.136186	0.517609	2
MSMEG_3228	acyl-CoA thioesterase II	-0.136186	0.517609	1
MSMEG_3078	excinuclease ABC, C subunit	-0.136186	0.517609	5
MSMEG_5064	malyl-CoA lyase	-0.136186	0.488536	1
MSMEG_6008	acetyl-CoA acetyltransferase	-0.137037	0.421561	0
MSMEG_3246	response regulator	-0.138234	0.4835	1
MSMEG_4672	Clp protease	-0.138612	0.426455	0
MSMEG_6431	conserved hypothetical protein	-0.139163	0.432515	1
MSMEG_4199	conserved hypothetical protein	-0.143072	0.504981	0
MSMEG_2900	2-hydroxy-6-oxo-6-phenylhexa-2,4-dienoate hydrolase	-0.143072	0.504981	0
MSMEG_5489	ribosomal protein L32	-0.145524	0.499165	0
MSMEG_5427	ribose-phosphate pyrophosphokinase	-0.145524	0.408878	2
MSMEG_5721	acetyl-CoA acetyltransferase	-0.14683	0.302961	0
MSMEG_4256	NLP/P60 family protein	-0.15396	0.46866	1
MSMEG_1437	ribosomal protein L4/L1 family protein	-0.155551	0.351701	2
MSMEG_2198	ThiF family protein	-0.156223	0.455308	1
MSMEG_2449	methylmalonate-semialdehyde dehydrogenase	-0.15683	0.451059	0
MSMEG_6077	transcriptional regulator, CarD family protein	-0.15683	0.451059	2
MSMEG_3769	argininosuccinate lyase	-0.15683	0.451059	0
MSMEG_5831	phosphoribosylformylglycinamidine synthase I	-0.158759	0.434893	0
MSMEG_1436	ribosomal protein L3	-0.160954	0.316142	2
MSMEG_0777	F420-dependent glucose-6-phosphate dehydrogenase	-0.162429	0.300887	1
MSMEG_1052	amino acid carrier protein	-0.168607	0.481705	2
MSMEG_3345	transcriptional regulator, GntR family protein	-0.168607	0.531681	0
MSMEG_4235	S-adenosyl-methyltransferase MraW	-0.168607	0.47191	1
MSMEG_3630	transcriptional repressor, CopY family protein	-0.168607	0.523701	0
MSMEG_6424	probable conserved transmembrane protein	-0.168607	0.523701	1
MSMEG_0224	O-methyltransferase MdmC	-0.168607	0.486856	0
MSMEG_1922	3-dehydroquinate dehydratase, type II	-0.168607	0.523701	0
MSMEG_5703	molybdenum cofactor biosynthesis protein C	-0.168607	0.523701	6
MSMEG_5644	membrane protein	-0.168607	0.523701	1
MSMEG_6071	metallo-beta-lactamase superfamily protein	-0.168607	0.523701	1
MSMEG_6362	quinone oxidoreductase	-0.168607	0.523701	2
MSMEG_5913	dioxygenase	-0.168607	0.523701	2
MSMEG_6003	coenzyme A transferase, subunit B	-0.168607	0.531681	0
MSMEG_6043	trehalose-phosphatase	-0.168607	0.523701	1
MSMEG_0737	dehydrogenase	-0.168607	0.523701	1
MSMEG_4559	ABC transporter, membrane spanning protein	-0.168607	0.531681	0
MSMEG_6921	conserved hypothetical protein	-0.168607	0.523701	2
MSMEG_0101	conserved hypothetical protein	-0.168607	0.531681	0
MSMEG_2614	ElaA protein	-0.168607	0.523701	2
MSMEG_3768	macrolide-transport ATP-binding protein abc transporter	-0.168607	0.486856	4
MSMEG_0895	bacterial regulatory protein, GntR family protein	-0.168607	0.531681	1
MSMEG_0550	sulfonate binding protein	-0.168607	0.41136	1
MSMEG_1046	ABC-type molybdenum transport system, ATPase component	-0.168607	0.41136	1
MSMEG_3897	proteasome component	-0.168607	0.384617	2
MSMEG_3151		-0.168607	0.347212	1
MSMEG_0759	adenylosuccinate synthetase	-0.168607	0.400998	2
MSMEG_5184	alpha-methylacyl-CoA racemase, putative	-0.168607	0.449659	1
MSMEG_6215	conserved hypothetical protein	-0.168607	0.503665	0
MSMEG_3047	carbamoyl-phosphate synthase, large subunit	-0.168607	0.242279	4
MSMEG_0985	sugar transporter family protein	-0.168607	0.516506	1
MSMEG_5614	conserved hypothetical protein	-0.168607	0.516506	2
MSMEG_5368	ectoine/hydroxyectoine ABC transporter solute-binding protein	-0.168607	0.492991	2
MSMEG_5515	bifunctional purine biosynthesis protein PurH	-0.173361	0.334234	2
MSMEG_6518	conserved hypothetical protein	-0.175987	0.38623	1
MSMEG_5684	phosphoserine aminotransferase, putative	-0.17622	0.389438	1
MSMEG_4323	pyruvate dehydrogenase E1 component	-0.176846	0.267798	1
MSMEG_1049	methyltransferase, UbiE/COQ5 family protein	-0.178591	0.33279	2
MSMEG_2395	D-alanine--D-alanine ligase	-0.180289	0.427676	3
MSMEG_4723	conserved hypothetical protein	-0.183107	0.374933	3
MSMEG_3574	TPR domain protein	-0.184037	0.44732	1
MSMEG_6596	conserved hypothetical protein	-0.185681	0.390558	0
MSMEG_6157	DNA topoisomerase I	-0.188507	0.313309	4
MSMEG_3663	oxidoreductase	-0.189366	0.464456	2
MSMEG_3044	dihydroorotase	-0.189366	0.360888	1
MSMEG_4956	threonine synthase	-0.189824	0.221727	1
MSMEG_1440	ribosomal protein S19	-0.191327	0.41404	1
MSMEG_3623	urease accessory protein UreG	-0.191327	0.468982	2
MSMEG_3774	acetylglutamate kinase	-0.191327	0.468982	3
MSMEG_2735	diaminopimelate epimerase	-0.193698	0.473618	1
MSMEG_1695	phosphoglucomutase/phosphomannomutase	-0.196622	0.47837	3
MSMEG_1603	IMP dehydrogenase family protein	-0.199501	0.331703	2
MSMEG_6038	pigment production hydroxylase	-0.200316	0.435895	0
MSMEG_3200	L-aspartate oxidase	-0.202554	0.439705	0
MSMEG_2351	electron transfer flavoprotein, beta subunit	-0.202774	0.225877	1
MSMEG_1981	conserved hypothetical protein	-0.205133	0.488238	0
MSMEG_3019	conserved hypothetical protein	-0.205133	0.443562	2
MSMEG_2488		-0.205133	0.443562	1
MSMEG_4563	puromycin N-acetyltransferase	-0.205133	0.488238	1
MSMEG_5183	3-Hydroxyacyl-CoA dehydrogenase	-0.205133	0.407114	1
MSMEG_3748	thiamin pyrophosphokinase, catalytic domain protein	-0.206278	0.354376	1
MSMEG_5872	DNA-binding response regulator PhoP	-0.206575	0.406662	1
MSMEG_4180	ATP phosphoribosyltransferase	-0.208136	0.447464	1
MSMEG_4293	glutamate-ammonia-ligase adenylyltransferase	-0.209249	0.413779	4
MSMEG_2383	glutamyl-tRNA synthetase	-0.210918	0.261684	1
MSMEG_6313	queuine tRNA-ribosyltransferase	-0.211676	0.451404	2
MSMEG_4337	beta-lactamase	-0.211676	0.493347	1
MSMEG_1935	TetR-family protein transcriptional regulator	-0.211676	0.493347	1
MSMEG_6352	conserved hypothetical protein	-0.211676	0.451404	0
MSMEG_0158	formyl-coenzyme A transferase	-0.211676	0.33609	0
MSMEG_4401	phosphonoacetaldehyde hydrolase	-0.211676	0.417148	1
MSMEG_1090	amidase	-0.214411	0.420537	3
MSMEG_2417	conserved hypothetical protein	-0.215913	0.455376	0
MSMEG_2433	D-alanyl-D-alanine carboxypeptidase	-0.215913	0.455376	1
MSMEG_0368	hypothetical protein	-0.215913	0.455376	1
MSMEG_1958	PDZ domain family protein	-0.215913	0.455376	2
MSMEG_5789	putative thiosulfate sulfurtransferase	-0.216206	0.397949	1
MSMEG_0876	short chain dehydrogenase	-0.217517	0.423942	1
MSMEG_6137	non-ribosomal peptide synthetase	-0.221075	0.427354	3
MSMEG_1890	3-phosphoshikimate 1-carboxyvinyltransferase	-0.221075	0.374165	2
MSMEG_0239	O-acetylhomoserine/O-acetylserine sulfhydrylase	-0.221075	0.330071	2
MSMEG_2007	putative HpcE protein	-0.221075	0.498535	2
MSMEG_0794	conserved hypothetical protein	-0.221075	0.498535	1
MSMEG_2029	3-ketoacyl-ACP/CoA redutase	-0.221075	0.498535	1
MSMEG_5873	conserved hypothetical protein	-0.221075	0.498535	1
MSMEG_6337	Phosphotransferase enzyme family protein	-0.226093	0.379685	0
MSMEG_4530	sulfate ABC transporter, ATP-binding protein	-0.231343	0.408448	0
MSMEG_3898	ectoine hydroxylase	-0.235721	0.387904	0
MSMEG_2512	lactate 2-monooxygenase	-0.235721	0.5037	2
MSMEG_5835	fumarate reductase/succinate dehydrogenase flavoprotein	-0.235721	0.5037	3
MSMEG_3048	orotidine 5'-phosphate decarboxylase	-0.235721	0.5037	2
MSMEG_0819	N-carbamoyl-L-amino acid amidohydrolase	-0.235721	0.5037	1
MSMEG_4243	serine/threonine-protein kinase PK-1	-0.235721	0.5037	2
MSMEG_3812	acyl-CoA thioesterase	-0.235721	0.5037	1
MSMEG_3058	lipoprotein, nlpa family protein	-0.235721	0.397167	3
MSMEG_3654	ATPase SecA2	-0.238148	0.228236	4
MSMEG_0092	probable transcriptional regulatory protein	-0.240757	0.414393	1
MSMEG_0783	phosphate acetyltransferase	-0.240757	0.414393	1
MSMEG_0234	metallopeptidase	-0.240757	0.148417	1
MSMEG_5885	short chain dehydrogenase	-0.242608	0.440816	0
MSMEG_2408	2,5-diketo-D-gluconic acid reductase A	-0.244843	0.411772	2
MSMEG_3640	malate synthase G	-0.245925	0.182556	3
MSMEG_6485	ATP binding protein	-0.24661	0.471102	1
MSMEG_0990	methylthioadenosine phosphorylase	-0.24661	0.471102	1
MSMEG_4580	conserved domain protein	-0.24661	0.471102	1
MSMEG_1672	succinate dehydrogenase, cytochrome b556 subunit	-0.24661	0.471102	0
MSMEG_0466	hypothetical protein	-0.24661	0.471102	1
MSMEG_6520	orotate phosphoribosyltransferase	-0.24661	0.417283	1
MSMEG_5680	glyoxalase family protein	-0.247777	0.292587	0
MSMEG_4936	ATP synthase F1, beta subunit	-0.248778	0.143881	0
MSMEG_4911	putative nicotinate phosphoribosyltransferase	-0.249226	0.395854	4
MSMEG_5903	oxidoreductase, short chain dehydrogenase/reductase family protein	-0.251069	0.444003	0
MSMEG_3645	conserved hypothetical protein	-0.251069	0.471873	1
MSMEG_2546	transcriptional Regulator, GntR family protein	-0.251069	0.444003	0
MSMEG_0030	serine/threonine protein kinase PknA	-0.255022	0.398379	0
MSMEG_6283	FAD binding domain protein	-0.25607	0.387122	6
MSMEG_3634	IMP dehydrogenase family protein	-0.25921	0.278375	2
MSMEG_1670	succinate dehydrogenase, flavoprotein subunit	-0.259373	0.150007	0
MSMEG_4935	ATP synthase F1, epsilon subunit	-0.261717	0.447014	0
MSMEG_2771	TrkA protein	-0.261717	0.447014	0
MSMEG_5727	allantoicase	-0.261717	0.422751	1
MSMEG_5592	conserved hypothetical protein	-0.261717	0.474672	1
MSMEG_0143	probable conserved mce associated membrane protein	-0.261717	0.501616	2
MSMEG_0928	UDP-N-acetylenolpyruvoylglucosamine reductase	-0.261717	0.474672	2
MSMEG_3980	transcriptional regulator, GntR family protein	-0.261717	0.474672	2
MSMEG_3021	AAA ATPase, central region	-0.261717	0.422751	4
MSMEG_6080	conserved hypothetical protein	-0.261717	0.474672	0
MSMEG_4598	putative conserved lipoprotein lpph	-0.261717	0.400802	3
MSMEG_5239	fructose-1,6-bisphosphatase, class II	-0.263888	0.134868	1
MSMEG_4976	isochorismatase hydrolase	-0.265469	0.315267	0
MSMEG_1881	preprotein translocase, SecA subunit	-0.266304	0.172895	1
MSMEG_0952	glutamyl-tRNA reductase	-0.268143	0.382745	4
MSMEG_5676	citrate synthase	-0.268771	0.303037	1
MSMEG_1559	phosphoglucosamine mutase	-0.270145	0.268437	1
MSMEG_1011	short chain dehydrogenase	-0.271701	0.42523	1
MSMEG_3126	SUF system FeS assembly protein, NifU family protein	-0.271701	0.42523	0
MSMEG_6685	4-aminobutyrate transaminase	-0.271701	0.42523	0
MSMEG_1836	mannose-6-phosphate isomerase, class I	-0.271701	0.348004	1
MSMEG_0947	acyltransferase	-0.275522	0.44974	3
MSMEG_0880	chaperonin GroL	-0.276463	0.0923581	1
MSMEG_2776	1-deoxy-D-xylulose-5-phosphate synthase	-0.278353	0.217221	2
MSMEG_5940	2-keto-4-pentenoate hydratase	-0.280253	0.367513	0
MSMEG_2045	monoxygenase	-0.281082	0.334523	1
MSMEG_6212	hemerythrin HHE cation binding domain subfamily protein, putative	-0.284084	0.477727	1
MSMEG_3031	shikimate kinase	-0.284084	0.477727	2
MSMEG_3028	shikimate-5-dehydrogenase	-0.284084	0.477727	1
MSMEG_4493	GTP-binding protein Era	-0.284084	0.477727	1
MSMEG_0640	oligopeptide transport ATP-binding protein OppD	-0.284084	0.252466	0
MSMEG_5087	conserved hypothetical protein	-0.284084	0.427434	1
MSMEG_4671	ATP-dependent Clp protease, ATP-binding subunit ClpX	-0.285563	0.226013	1
MSMEG_4630	valyl-tRNA synthetase	-0.287113	0.115569	3
MSMEG_5839	protease 2	-0.28766	0.253327	2
MSMEG_4396	isochorismatase hydrolase	-0.288189	0.369114	0
MSMEG_4932	UDP-N-acetylglucosamine 1-carboxyvinyltransferase	-0.292596	0.297715	3
MSMEG_2369	LppZ protein	-0.294138	0.451993	1
MSMEG_6097	pantoate--beta-alanine ligase	-0.294138	0.337197	1
MSMEG_6935	N-acetylmuramoyl-L-alanine amidase	-0.294138	0.297163	0
MSMEG_6413	seryl-tRNA synthetase	-0.299077	0.197936	2
MSMEG_4470	ABC transporter	-0.299852	0.429231	4
MSMEG_4303	methyltransferase	-0.299852	0.429231	1
MSMEG_0763	antibiotic transporter	-0.299852	0.429231	1
MSMEG_0441	conserved hypothetical protein, putative	-0.299852	0.353942	0
MSMEG_6409	acyltransferase family protein	-0.303537	0.408543	0
MSMEG_6804	sugar ABC transporter substrate-binding protein	-0.30947	0.35496	0
MSMEG_0216	3-hydroxyacyl-CoA dehydrogenase	-0.31096	0.171784	0
MSMEG_3775	arginine biosynthesis bifunctional protein ArgJ	-0.313555	0.287948	2
MSMEG_0388	Macrocin-O-methyltransferase	-0.314458	0.266998	2
MSMEG_4117	2-deoxy-D-gluconate 3-dehydrogenase	-0.32061	0.479666	2
MSMEG_3496	MmpL4 protein	-0.32061	0.277503	1
MSMEG_4847	transcriptional regulator, TetR family protein	-0.32061	0.390339	4
MSMEG_1048	probable enoyl-CoA hydratase	-0.32061	0.390339	2
MSMEG_6386	membrane protein	-0.32061	0.479666	2
MSMEG_1977	alcohol dehydrogenase	-0.32061	0.479666	1
MSMEG_2443	conserved hypothetical protein	-0.32061	0.479666	0
MSMEG_5224	4-hydroxy-3-methylbut-2-enyl diphosphate reductase	-0.32061	0.372454	2
MSMEG_4125	oxidoreductase, short chain dehydrogenase/reductase family protein	-0.32061	0.453433	2
MSMEG_3357	metal-dependent phosphohydrolase, HD subdomain	-0.32061	0.409552	0
MSMEG_4724	oligoribonuclease	-0.32061	0.409552	1
MSMEG_6904	myo-inositol-1-phosphate synthase	-0.326313	0.0862261	0
MSMEG_3507	fructose-bisphosphate aldolase class-I	-0.328284	0.0654984	0
MSMEG_4560	periplasmic binding protein	-0.329072	0.194047	2
MSMEG_1242	cysteine desulfurase IscS	-0.329072	0.30026	2
MSMEG_4231	UDP-N-acetylmuramoyl-tripeptide--D-alanyl-D-alanine ligase	-0.329888	0.312683	0
MSMEG_0102	putative acyl-CoA dehydrogenase	-0.333101	0.18844	3
MSMEG_4474	acyl-CoA oxidase	-0.333666	0.12366	3
MSMEG_1041	phosphoserine phosphatase	-0.334617	0.267837	1
MSMEG_3451	short-chain dehydrogenase/reductase	-0.335717	0.372818	2
MSMEG_3513	enhanced intracellular survival protein	-0.339719	0.248749	0
MSMEG_6515	trehalose synthase	-0.340374	0.312773	1
MSMEG_3227	pyruvate kinase	-0.340471	0.0845656	1
MSMEG_2688	antibiotic biosynthesis monooxygenase domain protein	-0.342637	0.409845	1
MSMEG_0782	aminotransferase class-III	-0.342637	0.267837	1
MSMEG_6280	conserved hypothetical protein	-0.345485	0.34028	0
MSMEG_3906	tRNA (adenine-N(1)-)-methyltransferase	-0.345485	0.34028	2
MSMEG_6638	5-methyltetrahydropteroyltriglutamate--homocysteine S-methyltransferase	-0.346944	0.177186	7
MSMEG_0314	glucose-6-phosphate 1-dehydrogenase	-0.349179	0.223205	2
MSMEG_2112	secreted protein	-0.349179	0.430596	1
MSMEG_1834	phosphomannomutase/phosphoglucomutase	-0.349179	0.300246	1
MSMEG_4690	aminopeptidase N	-0.351602	0.108944	0
MSMEG_2628	translation initiation factor IF-2	-0.351829	0.0912646	0
MSMEG_3746	CTP synthase	-0.352319	0.110287	3
MSMEG_6616	S-(hydroxymethyl)glutathione dehydrogenase	-0.356234	0.325503	4
MSMEG_1679	AmiB	-0.358578	0.230918	0
MSMEG_0046	conserved hypothetical protein	-0.361252	0.453374	1
MSMEG_1936	conserved hypothetical protein	-0.361252	0.453374	1
MSMEG_0863	short chain dehydrogenase	-0.361252	0.339798	1
MSMEG_1952	ATP-dependent DNA helicase	-0.361252	0.339798	3
MSMEG_2744	thymidylate synthase	-0.361252	0.453374	0
MSMEG_2779	conserved hypothetical protein	-0.361252	0.453374	0
MSMEG_5222	GTP-binding protein YchF	-0.361252	0.193586	5
MSMEG_6112	conserved hypothetical protein	-0.361252	0.390249	0
MSMEG_5249	serine hydroxymethyltransferase	-0.362472	0.067933	1
MSMEG_4938	ATP synthase F1, alpha subunit	-0.363519	0.0336266	1
MSMEG_2352	electron transfer flavoprotein, alpha subunit	-0.369938	0.150549	1
MSMEG_2923	dehydrogenase/reductase SDR family protein member 1	-0.372141	0.409056	3
MSMEG_1601	conserved hypothetical protein	-0.372141	0.409056	0
MSMEG_0922	deoxyribose-phosphate aldolase	-0.372141	0.409056	0
MSMEG_3962	lactate 2-monooxygenase	-0.372141	0.234894	0
MSMEG_6153	DNA polymerase III subunit delta	-0.375058	0.299053	1
MSMEG_6750	hypothetical protein	-0.377194	0.37157	0
MSMEG_1077	conserved hypothetical protein	-0.377194	0.37157	2
MSMEG_0978	aminotransferase, class V superfamily protein	-0.377194	0.37157	0
MSMEG_0301	oxidoreductase, FAD-binding	-0.377194	0.37157	3
MSMEG_6094	lysyl-tRNA synthetase	-0.37853	0.125664	3
MSMEG_1285	tetratricopeptide repeat family protein	-0.379504	0.144538	2
MSMEG_0760	thioesterase family protein	-0.380111	0.338702	1
MSMEG_6483	methyltransferase type 11	-0.380111	0.338702	2
MSMEG_3199	quinolinate synthetase complex, A subunit	-0.380111	0.176322	1
MSMEG_3220	tryptophan synthase, beta subunit	-0.388094	0.139945	0
MSMEG_5273	beta-ketoadipyl CoA thiolase	-0.389516	0.0404164	0
MSMEG_1918	sensor histidine kinase	-0.391	0.388694	0
MSMEG_4974	rrf2 family protein (putative transcriptional regulator)	-0.391	0.429113	0
MSMEG_3208	imidazole glycerol phosphate synthase, glutamine amidotransferase subunit	-0.391	0.388694	1
MSMEG_6307	glutamine-binding periplasmic protein/glutamine transport system permease protein	-0.391	0.332449	2
MSMEG_0252	tRNA (guanine-N(7)-)-methyltransferase	-0.391	0.29785	2
MSMEG_4295	hydrolase, alpha/beta fold family protein	-0.391	0.323404	0
MSMEG_4692	conserved hypothetical protein	-0.391	0.23699	0
MSMEG_6761	glycerol-3-phosphate dehydrogenase 2	-0.394811	0.0474382	1
MSMEG_1656	exodeoxyribonuclease III	-0.401806	0.219435	1
#N/A	#N/A	-0.403072	0.336802
MSMEG_3465	acyl-CoA synthase	-0.403072	0.235815	4
MSMEG_1055	hexapeptide transferase family protein	-0.404675	0.254049	0
MSMEG_1602	inosine-5'-monophosphate dehydrogenase	-0.405646	0.0693222	2
MSMEG_5130	bacterial extracellular solute-binding protein, family protein 5	-0.406767	0.369417	2
MSMEG_1451	arylsulfatase	-0.406767	0.369417	5
MSMEG_5199	putative acyl-CoA dehydrogenase	-0.407218	0.054173	0
MSMEG_1516	thioredoxin reductase	-0.408073	0.17919	2
MSMEG_1937	molybdopterin biosynthesis protein MoeB	-0.408966	0.154524	2
MSMEG_6392	polyketide synthase	-0.411561	0.0262032	6
MSMEG_4905	cysteine synthase B	-0.41372	0.321355	2
MSMEG_0064	ppe family protein	-0.41372	0.321355	0
MSMEG_4583	ATPase associated with various cellular activities	-0.41372	0.321355	2
MSMEG_3069	aminoglycosides/tetracycline-transport integral membrane protein	-0.41372	0.406544	0
MSMEG_1061	phosphohydrolase	-0.41372	0.321355	4
MSMEG_2839	transcriptional accessory protein	-0.415173	0.0374845	4
MSMEG_0225	MmpL4 protein	-0.415917	0.195364	1
MSMEG_6410	Rieske 2Fe-2S family protein	-0.420146	0.0956461	1
MSMEG_6227	transcriptional regulator, PadR family protein	-0.420146	0.351148	1
MSMEG_1643	hypothetical protein	-0.420146	0.351148	0
MSMEG_5080	glycogen synthase	-0.42318	0.307127	1
MSMEG_5276	enoyl-CoA hydratase	-0.42318	0.201497	2
MSMEG_3512	competence damage-inducible protein A	-0.424947	0.27193	1
MSMEG_3873	cobalamin biosynthesis protein cobIJ	-0.42558	0.152881	1
MSMEG_0824	conserved hypothetical protein	-0.431642	0.293712	0
MSMEG_3237	ATP-binding protein	-0.431642	0.293712	4
MSMEG_0975	conserved hypothetical protein	-0.431642	0.385432	1
MSMEG_3602	ribose transport ATP-binding protein RbsA	-0.431642	0.293712	2
MSMEG_3677	serine/threonine protein kinase	-0.431642	0.385432	1
MSMEG_2131	acyl-CoA synthase	-0.431642	0.293712	2
MSMEG_0793	thiazole biosynthesis protein ThiG	-0.431642	0.156585	1
MSMEG_5061	Bacterial extracellular solute-binding protein	-0.431642	0.208012	2
MSMEG_2649	tRNA pseudouridine synthase B	-0.431642	0.333862	0
MSMEG_6783	integral membrane protein	-0.435546	0.181704	2
MSMEG_3662	mannose-binding lectin	-0.436803	0.272375	1
MSMEG_2412	pyruvate carboxylase	-0.436803	0.051438	1
MSMEG_5248	acyl-	-0.437255	0.135099	1
MSMEG_5049	2-oxoglutarate dehydrogenase, E1 component	-0.437697	0.016956	4
MSMEG_0401	putative non-ribosomal peptide synthase	-0.439255	0.119866	1
MSMEG_2595	gamma-glutamylisopropylamide synthetase	-0.441626	0.318362	2
MSMEG_5048	conserved hypothetical protein	-0.441626	0.318362	2
MSMEG_0386	NAD dependent epimerase/dehydratase family protein	-0.441626	0.214581	3
MSMEG_1657	tryptophanyl-tRNA synthetase	-0.443467	0.239817	2
MSMEG_3103	transketolase	-0.444301	0.0262239	1
MSMEG_6585	acyl-CoA dehydrogenase	-0.446141	0.365611	1
MSMEG_0312	2-dehydro-3-deoxyphosphogluconate aldolase/4-hydroxy-2-oxoglutarate aldolase	-0.446141	0.365611	0
MSMEG_4240	polyprenyl synthetase	-0.446141	0.272054	1
MSMEG_6900	penicillin-binding protein 1	-0.447583	0.146188	3
MSMEG_4916	alpha-amylase family protein	-0.449344	0.159093	6
MSMEG_1807	acetyl-/propionyl-coenzyme A carboxylase alpha chain	-0.44975	0.0236777	1
MSMEG_0688	aspartate aminotransferase	-0.4524	0.258191	1
MSMEG_1498	methylmalonate-semialdehyde dehydrogenase	-0.453061	0.137249	0
MSMEG_5058	ABC transporter, ATP-binding protein SugC	-0.453584	0.121769	1
MSMEG_6353	delta3,5-delta2,4-dienoyl-CoA isomerase	-0.455321	0.149566	1
MSMEG_1634	probable forkhead-associated protein	-0.455637	0.132927	2
MSMEG_0383	conserved hypothetical protein	-0.458114	0.346955	2
MSMEG_0887	conserved hypothetical protein	-0.458114	0.346955	0
MSMEG_6743	lactoylglutathione lyase	-0.458114	0.424521	0
MSMEG_2398	thiamine-monophosphate kinase	-0.458114	0.424521	1
MSMEG_3489	conserved hypothetical protein, putative	-0.458114	0.346955	1
MSMEG_0321	transcriptional regulator	-0.458114	0.424521	4
MSMEG_6279	recombination protein RecR	-0.458114	0.346955	0
MSMEG_5435	acyl-CoA synthase	-0.462035	0.0687525	0
MSMEG_5197	long-chain specific acyl-CoA dehydrogenase	-0.464497	0.0760568	1
MSMEG_3767	acyl-CoA synthase	-0.465	0.116771	4
MSMEG_4294	glutamine synthetase, type I	-0.465589	0.0918325	0
MSMEG_6403	bifunctional udp-galactofuranosyl transferase glft	-0.466831	0.066185	2
MSMEG_4366	serine/threonine-protein kinase PknD	-0.468167	0.32952	4
MSMEG_5770	hypothetical protein	-0.468167	0.32952	1
MSMEG_6229	glycerol kinase	-0.468167	0.166948	1
MSMEG_1682	flavin-containing monooxygenase FMO	-0.470434	0.123378	1
MSMEG_3034	metallopeptidase, M24 family protein	-0.47117	0.266087	1
MSMEG_5114	acyl-CoA synthase	-0.472613	0.218434	3
MSMEG_0946	NAD dependent epimerase/dehydratase family protein	-0.476729	0.401069	1
MSMEG_1448	integral membrane transporter	-0.476729	0.401069	2
MSMEG_6134	NADP-dependent fatty aldehyde dehydrogenase	-0.476729	0.401069	2
MSMEG_0235	probable conserved membrane protein	-0.476729	0.401069	0
MSMEG_6089	conserved hypothetical protein	-0.476729	0.401069	2
MSMEG_0883	amidohydrolase family protein	-0.476729	0.401069	2
MSMEG_6090	conserved hypothetical protein	-0.476729	0.401069	0
MSMEG_5895	virulence factor mce family protein	-0.476729	0.314078	0
MSMEG_5129	N-Acetyl-1-D-myo-Inosityl-2-Amino-2-Deoxy-alpha- D-Glucopyranoside Deacetylase MshB	-0.476729	0.314078	0
MSMEG_6002	coenzyme A transferase, subunit A	-0.476729	0.314078	1
MSMEG_4358	D-beta-hydroxybutyrate dehydrogenase	-0.476729	0.314078	2
MSMEG_5265	putative cystathionine gamma-synthase	-0.481075	0.122025	1
MSMEG_3673	4-alpha-glucanotransferase	-0.484109	0.301386	2
MSMEG_6947	chromosomal replication initiator protein DnaA	-0.485464	0.16384	2
MSMEG_2391	polyphosphate kinase	-0.486347	0.133072	4
MSMEG_6046	cation ABC transporter, ATP-binding protein, putative	-0.490535	0.37941	0
MSMEG_0422	transferase	-0.490535	0.286098	0
MSMEG_2552	aldehyde dehydrogenase (NAD) family protein	-0.490535	0.37941	0
MSMEG_0086	1-phosphofructokinase	-0.490535	0.37941	3
MSMEG_5733	universal stress protein family protein	-0.490535	0.37941	0
MSMEG_5505	conserved hypothetical protein	-0.490535	0.37941	0
MSMEG_5101	hypothetical protein	-0.501182	0.385073	2
MSMEG_5870	sensor histidine kinase PhoR	-0.501182	0.359264	0
MSMEG_5287	dehydrogenase	-0.501182	0.359264	4
MSMEG_3598	periplasmic sugar-binding proteins	-0.501182	0.261868	0
MSMEG_5086	very-long-chain acyl-CoA synthetase	-0.50421	0.0969217	4
MSMEG_1029	probable transcriptional regulatory protein	-0.505642	0.250618	3
MSMEG_5830	29 kda antigen Cfp29	-0.505642	0.252778	1
MSMEG_5055	NAD-dependent malic enzyme	-0.509644	0.13839	1
MSMEG_6109	LpqG protein	-0.509644	0.353096	0
MSMEG_1336	flavohemoprotein, putative	-0.509644	0.340434	0
MSMEG_6391	propionyl-CoA carboxylase beta chain	-0.514697	0.0180754	0
MSMEG_3839	DNA polymerase I	-0.5159	0.0347979	3
MSMEG_2820	hypothetical protein	-0.51653	0.220438	1
MSMEG_6733	hydrolase, carbon-nitrogen family protein	-0.51653	0.323334	0
MSMEG_0639	oligopeptide transport ATP-binding protein AppF	-0.517757	0.119491	1
MSMEG_6822	beta-lactamase	-0.51855	0.155273	1
MSMEG_0059	ATPase, AAA family protein	-0.52008	0.0866079	2
MSMEG_5524	succinyl-CoA synthetase, alpha subunit	-0.520166	0.017079	0
MSMEG_2611	pyridine nucleotide-disulphide oxidoreductase family protein	-0.520909	0.109483	0
MSMEG_0956	delta-aminolevulinic acid dehydratase	-0.524751	0.194444	1
MSMEG_4367	formamidase	-0.524751	0.249884	2
MSMEG_0370	conserved hypothetical protein	-0.527061	0.0444163	7
MSMEG_5448	arginine deiminase	-0.527061	0.293682	2
MSMEG_3101	glucose-6-phosphate 1-dehydrogenase	-0.52815	0.0923731	5
MSMEG_3140	ABC transporter ATP-binding protein, possibly in EF-3 subfamily protein	-0.529873	0.123254	6
MSMEG_3055	S-adenosylmethionine synthetase	-0.530598	0.0158519	1
MSMEG_2780	uroporphyrinogen decarboxylase	-0.531177	0.175154	1
MSMEG_2349	glycosyl hydrolase, family protein 57	-0.531177	0.280266	2
MSMEG_4955	homoserine kinase	-0.531177	0.280266	0
MSMEG_3250	ABC transporter, ATP-binding protein	-0.531177	0.280266	1
MSMEG_5270	cystathionine beta-synthase	-0.532763	0.0352386	2
MSMEG_2938	acyl-CoA thioesterase II	-0.534735	0.268106	0
MSMEG_3201	nicotinate-nucleotide pyrophosphorylase	-0.534735	0.268106	1
MSMEG_2381	conserved hypothetical protein	-0.534735	0.163282	0
MSMEG_5553	CheR methyltransferase, SAM binding domain protein	-0.537841	0.256455	1
MSMEG_2387	3-isopropylmalate dehydratase, large subunit	-0.539055	0.0257711	2
MSMEG_4118	acyl-CoA dehydrogenase	-0.540576	0.245294	1
MSMEG_0457	DNA topoisomerase IV subunit B	-0.544116	0.129477	4
MSMEG_3642	glycine dehydrogenase	-0.544983	0.0436675	2
MSMEG_4188	short chain dehydrogenase	-0.545171	0.225065	1
MSMEG_1019	ribonucleoside-diphosphate reductase, alpha subunit	-0.548146	0.016442	1
MSMEG_2078	antigen 85-C	-0.548312	0.0681901	1
MSMEG_4301	acyl-CoA synthase	-0.550978	0.0607497	1
MSMEG_2685	metallo-beta-lactamase superfamily protein	-0.553271	0.184178	2
MSMEG_6458	glutamate synthase, small subunit	-0.554732	0.0185633	1
MSMEG_1654	isocitrate dehydrogenase, NADP-dependent	-0.55705	0.0208456	3
MSMEG_6746	oxidoreductase, aldo/keto reductase family protein	-0.559798	0.0657625	2
MSMEG_0381	Mmp14a protein	-0.561618	0.135764	3
MSMEG_1957	conserved hypothetical protein	-0.5746	0.0400801	2
MSMEG_3908	conserved hypothetical protein	-0.583645	0.330377	2
MSMEG_0215	YhhW family protein	-0.583645	0.299353	1
MSMEG_1753	MTA/SAH nucleosidase	-0.583645	0.368506	0
MSMEG_6521	sulfate/thiosulfate import ATP-binding protein CysA 2	-0.583645	0.389877	0
MSMEG_1651	homoserine O-acetyltransferase	-0.583645	0.0759129	0
MSMEG_2529	glyoxylate reductase	-0.583645	0.238611	4
MSMEG_0045	hypothetical protein	-0.583645	0.285552	4
MSMEG_4579	phosphoglycerate mutase family protein	-0.583645	0.299353	1
MSMEG_5591	conserved hypothetical protein	-0.583645	0.314327	0
MSMEG_0445	amidohydrolase family protein	-0.583645	0.209851	1
MSMEG_5939	acetaldehyde dehydrogenase	-0.583645	0.0938223	4
MSMEG_0740	glycosyl hydrolase family protein 76	-0.583645	0.27281	4
MSMEG_6911	ABC transporter, ATP-binding protein GluA	-0.583645	0.389877	1
MSMEG_2682	transcriptional regulator	-0.583645	0.389877	1
MSMEG_5664	binding protein	-0.583645	0.299353	1
MSMEG_3607	short chain dehydrogenase	-0.583645	0.368506	2
MSMEG_3207	imidazoleglycerol-phosphate dehydratase	-0.583645	0.368506	1
MSMEG_4804	conserved hypothetical protein	-0.583645	0.389877	1
MSMEG_5943	putative peroxisomal multifunctional enzyme type 2	-0.583645	0.173886	1
MSMEG_3628	ComA operon protein 2	-0.583645	0.389877	0
MSMEG_5422	transcriptional regulator, MazG family protein	-0.583645	0.173886	1
MSMEG_4489	conserved hypothetical protein	-0.583645	0.368506	0
MSMEG_0636	conserved hypothetical protein	-0.583645	0.180076	1
MSMEG_2895	short chain oxidoreductase	-0.583645	0.348715	1
MSMEG_2965	GTP pyrophosphokinase	-0.583645	0.146724	4
MSMEG_2597	aldehyde dehydrogenase	-0.583645	0.228635	2
MSMEG_0369	hypothetical protein	-0.583645	0.228635	0
MSMEG_6219	ATPase family protein associated with various cellular activities (AAA)	-0.583645	0.249471	2
MSMEG_3187	putative acyltransferase domain protein	-0.583645	0.249471	2
MSMEG_5541	glucose-6-phosphate isomerase	-0.591218	0.0252311	2
MSMEG_0233	lipoprotein Lpps	-0.600718	0.0874083	3
MSMEG_4999	bacterial extracellular solute-binding protein, family protein 5	-0.60301	0.0992617	1
MSMEG_4254	AMP-binding enzyme	-0.605671	0.0467902	2
MSMEG_1512	dTDP-glucose 4,6-dehydratase	-0.607491	0.125091	2
MSMEG_6595	secreted protein	-0.611125	0.143054	1
MSMEG_3596	ATPase	-0.612214	0.147845	3
MSMEG_3605	sorbitol dehydrogenase	-0.613392	0.152751	0
MSMEG_6440	monooxygenase, flavin-binding family protein	-0.617592	0.0811178	4
MSMEG_4699	NAD-glutamate dehydrogenase	-0.619624	0.0411951	4
MSMEG_1665	aldehyde dehydrogenase (NAD) family protein	-0.620171	0.0301906	4
MSMEG_6524	ABC Polyamine/Opine/Phosphonate transporter, periplasmic ligand binding protein	-0.621119	0.181417	2
MSMEG_0645	putative beta-1,3-glucanase	-0.623173	0.112152	1
MSMEG_4633	peptidase S9, prolyl oligopeptidase	-0.623173	0.0948214	3
MSMEG_4561	ABC Fe3+-siderophores transporter, periplasmic binding protein	-0.627146	0.0631908	1
MSMEG_4485	glycyl-tRNA synthetase	-0.629242	0.0157645	2
MSMEG_0238	O-acetylhomoserine/O-acetylserine sulfhydrylase	-0.63095	0.211601	0
MSMEG_2728	glutamate transport ATP-binding protein GluA	-0.63095	0.211601	4
MSMEG_6284	cyclopropane-fatty-acyl-phospholipid synthase	-0.631739	0.047079	1
MSMEG_0067	conserved hypothetical protein	-0.631854	0.0157552	1
MSMEG_4631	conserved hypothetical protein	-0.634271	0.220811	1
MSMEG_4890	alkylhydroperoxidase, AhpD family protein	-0.634271	0.154445	0
MSMEG_0139	mce-family protein mce1f	-0.634271	0.257373	0
MSMEG_4290	glutamine synthetase, type I	-0.634413	0.00393625	0
MSMEG_4340	NAD/mycothiol-dependent formaldehyde dehydrogenase	-0.635307	0.0196484	4
MSMEG_0858	cell division control protein Cdc48	-0.636112	0.125617	4
MSMEG_3766	hypothetical protein	-0.638092	0.23039	2
MSMEG_3758	tyrosyl-tRNA synthetase	-0.639498	0.0835121	3
MSMEG_2070	acyl-CoA dehydrogenase family protein	-0.640228	0.134327	3
MSMEG_4673	Clp protease	-0.642009	0.0153085	1
MSMEG_3848	para-nitrobenzyl esterase	-0.642538	0.138862	1
MSMEG_1894	short chain dehydrogenase	-0.642538	0.24037	2
MSMEG_2081	putative acyl-CoA dehydrogenase	-0.642538	0.0302993	1
MSMEG_5852	phosphoribosylamine--glycine ligase	-0.645045	0.0632733	1
MSMEG_5404	propionate--CoA ligase	-0.645929	0.0926085	4
MSMEG_4483	deoxyguanosinetriphosphate triphosphohydrolase	-0.647775	0.251254	2
MSMEG_0795	ABC transporter ATP-binding protein	-0.647775	0.251254	0
MSMEG_3033	3-dehydroquinate synthase	-0.649734	0.0973481	2
MSMEG_0903	dihydrolipoamide dehydrogenase	-0.651511	0.0112823	1
MSMEG_1476	signal peptide peptidase SppA, 67K type	-0.651816	0.0384382	7
MSMEG_4757	fatty acid synthase	-0.652893	0.00294269	3
MSMEG_4652	D-oliose 4-ketoreductase	-0.654034	0.262599	1
MSMEG_2598	short chain dehydrogenase	-0.654034	0.262599	0
MSMEG_1892	transferase	-0.654034	0.265967	0
MSMEG_6367	glycosyl transferase, group 2 family protein	-0.661647	0.274413	2
MSMEG_6096	Bvg accessory factor family protein	-0.661647	0.274413	2
MSMEG_2092	D-aminopeptidase	-0.666107	0.175382	1
MSMEG_4200	peptidase M20	-0.667061	0.0882874	1
MSMEG_3125	cysteine desulfurase	-0.667303	0.0295755	3
MSMEG_3808	excinuclease ABC, A subunit	-0.668812	0.0241269	6
MSMEG_2164	transcriptional regulator, putative	-0.671107	0.287063	2
MSMEG_1393	conserved hypothetical protein	-0.671107	0.287063	0
MSMEG_2769	TrkB protein	-0.671107	0.287063	2
MSMEG_2536	3-oxoacyl-	-0.671107	0.181485	2
MSMEG_6484	glycosyl transferase	-0.671107	0.181485	2
MSMEG_1830	lppg:fo 2-phospho-l-lactate transferase	-0.673842	0.0924593	2
MSMEG_2080	putative acyl-CoA dehydrogenase	-0.676294	0.0131611	0
MSMEG_5672	citrate synthase I	-0.677713	0.00544345	2
MSMEG_4978	sulfate adenylytransferase, large subunit/adenylylsulfate kinase	-0.68318	0.0479663	2
MSMEG_1701	purine nucleotide phosphorylase	-0.68318	0.300595	0
MSMEG_2956	NAD dependent epimerase/dehydratase family protein	-0.68318	0.194402	3
MSMEG_2945	holliday junction DNA helicase RuvB	-0.68318	0.300595	2
MSMEG_5779	phosphate ABC transporter, ATP-binding protein	-0.69056	0.202281	4
MSMEG_4693	conserved hypothetical protein	-0.693269	0.1477	0
MSMEG_2593	gnat-family protein acetyltransferase	-0.695538	0.0852699	2
MSMEG_2073	CAIB/BAIF family protein	-0.699122	0.317382	1
MSMEG_5717	pyridoxamine 5'-phosphate oxidase family protein	-0.699122	0.315183	1
MSMEG_1982	acyl-CoA synthase	-0.699122	0.315183	1
MSMEG_2935	phosphatidylinositol alpha-mannosyltransferase	-0.699122	0.315183	1
MSMEG_2616	cob(I)alamin adenosyltransferase	-0.699122	0.210852	2
MSMEG_5285	phospholipase, patatin family protein	-0.699122	0.152438	1
MSMEG_2042	phosphotransferase enzyme family protein	-0.699122	0.315183	2
MSMEG_2647	metallophosphoesterase	-0.699122	0.0874591	1
MSMEG_4327	3-oxoacyl-	-0.703346	0.00710468	0
MSMEG_5291	acyl-CoA synthase	-0.703939	0.116659	3
MSMEG_5935	ATP-dependent DNA helicase	-0.7114	0.0941876	3
MSMEG_5002	conserved hypothetical protein	-0.714889	0.124474	4
MSMEG_0371	MaoC like domain protein	-0.714889	0.124474	2
MSMEG_3461	catalase/peroxidase HPI	-0.716095	0.0360607	2
MSMEG_3915	NAD-dependent alcohol dehydrogenase	-0.721148	0.330561	1
MSMEG_5477	2-hydroxy-3-oxopropionate reductase	-0.721148	0.330561	1
MSMEG_0552	conserved hypothetical protein	-0.721148	0.330561	0
MSMEG_5182	2-Nitropropane dioxygenase	-0.721148	0.193193	2
MSMEG_3278	conserved hypothetical protein	-0.721148	0.330561	0
MSMEG_6842	2,2-dialkylglycine decarboxylase	-0.721148	0.330561	0
MSMEG_1473	ribosomal protein L30	-0.721148	0.330561	0
MSMEG_2136	phosphoglucomutase, alpha-D-glucose phosphate-specific	-0.721148	0.0803029	3
MSMEG_5418	iron permease FTR1	-0.721148	0.330561	2
MSMEG_5796	Glycine cleavage T-protein (aminomethyl transferase)	-0.721148	0.168056	1
MSMEG_1353	ABC1 family protein	-0.725664	0.082369	2
MSMEG_0382	putative transport protein	-0.726603	0.101108	7
MSMEG_2999	conserved protein	-0.730486	0.173743	2
MSMEG_2963	bacterial extracellular solute-binding protein, family protein 5	-0.730486	0.18385	4
MSMEG_1680	conserved hypothetical protein	-0.732508	0.104357	2
MSMEG_1553	ethanolamine ammonia-lyase, large subunit	-0.735648	0.238242	0
MSMEG_3251	branched-chain amino acid ABC transporter ATP-binding protein	-0.735648	0.238242	2
MSMEG_2393	NAD-dependent glycerol-3-phosphate dehydrogenase	-0.738923	0.107785	2
MSMEG_0743	xanthine dehydrogenase	-0.741186	0.179525	1
MSMEG_5423	transcription-repair coupling factor	-0.742843	0.0100731	9
MSMEG_0005	DNA gyrase, B subunit	-0.74693	0.0049243	6
MSMEG_2497	amidase family protein	-0.75357	0.248265	4
MSMEG_3505	6-aminohexanoate-cyclic-dimer hydrolase	-0.75357	0.0930497	1
MSMEG_0867	hydrolase	-0.75357	0.185386	0
MSMEG_3159	methylmalonyl-CoA mutase large subunit	-0.755705	0.0136469	3
MSMEG_6024	acetoacetyl-CoA synthase	-0.760522	0.0952368	6
MSMEG_0915	polyphosphate kinase 2 superfamily protein	-0.761982	0.118509	2
MSMEG_0769	O-succinylhomoserine sulfhydrylase	-0.766509	0.0496562	4
MSMEG_4116	3-hydroxybutyryl-CoA dehydrogenase	-0.768069	0.191301	2
MSMEG_4275	nicotinate-nucleotide--dimethylbenzimidazole phosphoribosyltransferase	-0.768069	0.191301	0
MSMEG_6938	ParB-like partition proteins	-0.768069	0.0583537	2
MSMEG_5004	DNA repair exonuclease	-0.768069	0.191301	0
MSMEG_0400	peptide synthetase	-0.76886	0.00354837	9
MSMEG_1387	putative acyl-CoA dehydrogenase	-0.772678	0.0275327	1
MSMEG_0309	aldehyde dehydrogenase family protein	-0.772678	0.0841046	1
MSMEG_5638	metallo-beta-lactamase family protein	-0.77629	0.258568	1
MSMEG_2901	conserved hypothetical protein	-0.77629	0.258568	1
MSMEG_6126	D-isomer specific 2-hydroxyacid dehydrogenase	-0.77629	0.258568	2
MSMEG_4599	hypothetical protein	-0.77629	0.258568	3
MSMEG_1140	glycerol-3-phosphate dehydrogenase 2	-0.77629	0.258568	2
MSMEG_0136	virulence factor Mce family protein, putative	-0.77629	0.258568	3
MSMEG_0616	conserved hypothetical protein	-0.77629	0.258568	2
MSMEG_1813	propionyl-CoA carboxylase beta chain	-0.778751	0.00224194	2
MSMEG_5705	conserved hypothetical protein	-0.785279	0.197988	4
MSMEG_2208	acyl-CoA dehydrogenase	-0.785279	0.197988	4
MSMEG_0409	Condensation domain protein	-0.786737	0.0345559	3
MSMEG_0899	prolyl oligopeptidase family protein	-0.786737	0.0345559	2
MSMEG_5513	serine/threonine-protein kinase PknE	-0.788003	0.0871414	7
MSMEG_1158	5-oxovalerate dehydrogenase	-0.790096	0.159118	2
MSMEG_3059	esterase	-0.790096	0.0738127	2
MSMEG_3265	arabitol-phosphate dehydrogenase	-0.797769	0.0756188	1
MSMEG_3816	excinuclease ABC, B subunit	-0.799963	0.0515629	3
MSMEG_4329	propionyl-CoA carboxylase beta chain	-0.800743	0.00348957	0
MSMEG_4263	ubiquinol-cytochrome c reductase cytochrome b subunit	-0.802068	0.0214969	1
MSMEG_6759	glycerol kinase	-0.802158	0.00980453	1
MSMEG_4299	enoyl-CoA hydratase/isomerase	-0.806037	0.0661309	2
MSMEG_2118	glucosamine-6-phosphate isomerase	-0.806037	0.268956	2
MSMEG_6160	ATP-dependent rna helicase, dead/deah box family protein	-0.806037	0.268956	1
MSMEG_2201	ZbpA protein	-0.806037	0.164108	1
MSMEG_4229	UDP-N-acetylmuramoylalanine--D-glutamate ligase	-0.806037	0.205588	0
MSMEG_4385	ABC transporter oligopeptide binding protein	-0.806037	0.268956	4
MSMEG_0836	carboxylate-amine ligase	-0.806037	0.268956	1
MSMEG_0829	exodeoxyribonuclease III	-0.806037	0.268956	3
MSMEG_0741	conserved hypothetical protein	-0.806037	0.0375637	0
MSMEG_6400	probable conserved transmembrane protein	-0.806037	0.164108	1
MSMEG_0408	type I modular polyketide synthase	-0.808139	0.00170047	13
MSMEG_0255	phosphoenolpyruvate carboxykinase	-0.813379	0.00245242	1
MSMEG_0006	DNA gyrase, A subunit	-0.813512	0.00209825	5
MSMEG_2074	conserved hypothetical protein	-0.81811	0.111651	3
MSMEG_6788	dihydroxyacetone kinase	-0.820684	0.137561	2
MSMEG_3864	cobaltochelatase, CobN subunit	-0.821223	0.00748523	3
MSMEG_3020	conserved hypothetical protein	-0.824653	0.16914	4
MSMEG_0053	conserved hypothetical protein	-0.824653	0.16914	1
MSMEG_1580	O-sialoglycoprotein endopeptidase	-0.824653	0.16914	0
MSMEG_3253	conserved hypothetical protein	-0.82757	0.0952218	2
MSMEG_6459	ferredoxin-dependent glutamate synthase 1	-0.827925	0.00193499	1
MSMEG_2249	conserved hypothetical protein	-0.837401	0.141439	2
MSMEG_4085	nitrilotriacetate monooxygenase component A	-0.846679	0.174126	2
MSMEG_4979	sulfate adenylyltransferase, small subunit	-0.846679	0.0847429	0
MSMEG_6509	ABC-type drug export system, ATP-binding protein	-0.846679	0.279219	0
MSMEG_4034	NAD dependent epimerase/dehydratase family protein	-0.846679	0.335525	0
MSMEG_2458	hypothetical protein	-0.846679	0.184623	3
MSMEG_5244	two component transcriptional regulatory protein devr	-0.846679	0.279219	3
MSMEG_3620	conserved hypothetical protein	-0.846679	0.0167705	4
MSMEG_2786	hydrolase, alpha/beta fold family protein	-0.846679	0.0847429	3
MSMEG_3599	sugar-binding transcriptional regulator, LacI family protein	-0.846679	0.118164	1
MSMEG_5690	conserved hypothetical protein	-0.846679	0.174126	0
MSMEG_0520	porin	-0.846679	0.063184	0
MSMEG_6289	Trypsin	-0.853734	0.0991899	1
MSMEG_1255	UvrD/Rep helicase	-0.854947	0.0493577	6
MSMEG_4915	alpha-glucan phosphorylase family protein	-0.856663	0.0120935	2
MSMEG_4185	methionine synthase	-0.859976	0.00295973	3
MSMEG_6104	GTP cyclohydrolase I	-0.863753	0.220728	1
MSMEG_2651	alkanesulfonate monooxygenase family protein	-0.869047	0.101127	1
MSMEG_5274	phosphoribosylglycinamide formyltransferase 2	-0.875411	0.0453986	3
MSMEG_0108	acyl-CoA dehydrogenase	-0.876426	0.0765547	1
MSMEG_0070	hypothetical protein	-0.879101	0.149045	2
MSMEG_4997	ABC transporter, ATP-binding protein OppD	-0.879101	0.149045	3
MSMEG_5037	oxidoreductase, FAD-binding	-0.883205	0.0132293	3
MSMEG_2738	biotin sulfoxide reductase	-0.893985	0.05277	4
MSMEG_6540	virulence factor Mce family protein	-0.905573	0.183694	1
MSMEG_5896	virulence factor Mce family protein	-0.905573	0.183694	1
MSMEG_4187	conserved hypothetical protein	-0.905573	0.127727	2
MSMEG_5580	Ku protein	-0.905573	0.183694	6
MSMEG_4909	conserved hypothetical protein	-0.905573	0.183694	1
MSMEG_0154	pyruvate kinase	-0.905573	0.152685	2
MSMEG_0779	short-chain dehydrogenase/reductase SDR	-0.905573	0.227946	0
MSMEG_5536	chorismate mutase	-0.905573	0.227946	1
MSMEG_2377	P49 protein	-0.905573	0.227946	1
MSMEG_5897	virulence factor mce family protein	-0.905573	0.227946	0
MSMEG_0166	GntR-family protein transcriptional regulator	-0.905573	0.0797027	1
MSMEG_5849	conserved hypothetical protein	-0.905573	0.227946	2
MSMEG_1546	coenzyme B12-dependent glycerol dehydrogenase small subunit	-0.905573	0.227946	1
MSMEG_2200	formyltetrahydrofolate deformylase	-0.905573	0.152685	2
MSMEG_3888	conserved hypothetical protein	-0.905573	0.227946	0
MSMEG_2630	DHH family protein	-0.905573	0.106402	1
MSMEG_5211	aminotransferase class-III	-0.911449	0.0136277	3
MSMEG_4527	ferredoxin sulfite reductase	-0.912768	0.00429419	3
MSMEG_4918	1,4-alpha-glucan branching enzyme	-0.915488	0.0379409	0
MSMEG_2280	pyruvate dehydrogenase	-0.918064	0.054478	4
MSMEG_5413	exopolyphosphatase	-0.918064	0.054478	0
MSMEG_0076	antigen MTB48	-0.924682	0.0149678	4
MSMEG_5511	von Willebrand factor, type A	-0.924682	0.0934497	0
MSMEG_0859	transcriptional regulator, TetR family protein	-0.924682	0.0934497	3
MSMEG_5912	succinic semialdehyde dehydrogenase	-0.929419	0.0491737	8
MSMEG_2399	uracil-DNA glycosylase	-0.931568	0.130761	1
MSMEG_1260	hypothetical protein	-0.934142	0.0629719	5
MSMEG_5726	conserved hypothetical protein	-0.937282	0.15613	2
MSMEG_5475	acetate operon repressor	-0.937282	0.15613	1
MSMEG_6044	periplasmic binding proteins and sugar binding domain of the LacI family protein, putative	-0.937282	0.15613	1
MSMEG_4362	universal stress protein family protein	-0.937282	0.15613	1
MSMEG_5681	probable ferredoxin/ferredoxin--NADP reductase	-0.946215	0.188057	2
MSMEG_5277	probable enoyl-CoA hydratase	-0.946215	0.0950281	2
MSMEG_0862	molybdopterin biosynthesis protein MoeA	-0.952878	0.0449545	4
MSMEG_5017	lipoprotein	-0.952878	0.111457	1
MSMEG_4595	probable serine/threonine-protein kinase PknH, putative	-0.962156	0.133612	4
MSMEG_4248	1-acylglycerol-3-phosphate O-acyltransferase	-0.962156	0.234525	2
MSMEG_1216	ABC-type transport system periplasmic substrate-binding protein	-0.962156	0.234525	1
MSMEG_3186	glycogen debranching enzyme GlgX	-0.962156	0.0840865	5
MSMEG_4086	nitrilotriacetate monooxygenase component A	-0.962156	0.234525	0
MSMEG_0065	conserved hypothetical protein	-0.962156	0.0840865	0
MSMEG_1650	methyltransferase type 11	-0.962156	0.234525	1
MSMEG_4145	cupin 2 protein	-0.962156	0.234525	3
MSMEG_5937	4-hydroxy-2-oxovalerate aldolase	-0.964068	0.00685978	0
MSMEG_5914	acyl-CoA synthase	-0.970668	0.0965115	3
MSMEG_1574	glutamate decarboxylase	-0.972687	0.00528192	3
MSMEG_0551	ABC nitrate/sulfonate/bicarbonate transporter, ATPase subunit	-0.975962	0.159285	1
MSMEG_4083	putative monooxygenase	-0.975962	0.159285	3
MSMEG_1238	type III restriction enzyme, res subunit	-0.975962	0.040906	6
MSMEG_3184	malto-oligosyltrehalose trehalohydrolase	-0.979573	0.057961	1
MSMEG_1480	methyltransferase	-0.982194	0.113764	1
MSMEG_6179	acetyl-coenzyme A synthetase	-0.986404	0.00570188	1
MSMEG_2723	protein RecA	-0.989058	0.00172493	2
MSMEG_5164	zinc-binding alcohol dehydrogenase family protein	-0.998682	0.191896	2
MSMEG_2409	alpha/beta hydrolase fold family protein	-0.998682	0.191896	1
MSMEG_3783	acyl-CoA dehydrogenase	-0.998682	0.191896	1
MSMEG_0638	conserved hypothetical proline and threonine rich protein	-0.998682	0.191896	2
MSMEG_0539	transcriptional regulator, Crp/Fnr family protein	-1.00991	0.0665162	1
MSMEG_6036	biphenyl-2,3-diol 1,2-dioxygenase	-1.0166	0.115841	0
MSMEG_3773	acetylornithine aminotransferase	-1.0166	0.0472738	2
MSMEG_0826	thiamine biosynthesis protein ThiC	-1.02944	0.00171053	3
MSMEG_4328	3-oxoacyl-	-1.03065	0.00103366	1
MSMEG_5941	3-ketosteroid dehydrogenase	-1.0311	0.0092748	4
MSMEG_1369	LacI-family protein transcriptional regulator	-1.04308	0.239847	1
MSMEG_0505	probable sugar ABC transporter, substrate-binding protein, putative	-1.04308	0.239847	3
MSMEG_5014	copper-translocating P-type ATPase	-1.04308	0.239847	5
MSMEG_2403	ATP-dependent DNA helicase RecG	-1.04308	0.138411	5
MSMEG_6191	translation initiation inhibitor	-1.04308	0.239847	0
MSMEG_0269	3-oxoacyl-	-1.04308	0.239847	0
MSMEG_6039	oxidoreductase, electron transfer component	-1.04308	0.138411	3
MSMEG_0304	acyl-CoA synthase	-1.04308	0.0876574	3
MSMEG_5900	virulence factor Mce family protein	-1.04308	0.239847	1
MSMEG_0608	glyoxalase family protein	-1.04308	0.239847	3
MSMEG_1374	ribose ABC transporter, periplasmic binding protein	-1.04308	0.239847	0
MSMEG_6583	antigen 85-C	-1.04308	0.239847	1
MSMEG_3772	ornithine carbamoyltransferase	-1.04308	0.0166647	0
MSMEG_2038	monooxygenase, flavin-binding family protein	-1.05313	0.0770478	3
MSMEG_6064	lipoprotein	-1.05313	0.0770478	1
MSMEG_3750	inorganic polyphosphate/ATP-NAD kinase (Poly(P)/ATP NADkinase)	-1.05758	0.117602	2
MSMEG_6173	morphological differentiation-associated protein	-1.06907	0.195294	3
MSMEG_0752	fructose-bisphosphate aldolase, class II	-1.06907	0.100088	4
MSMEG_3188	adenosylmethionine-8-amino-7-oxononanoate transaminase	-1.06907	0.100088	0
MSMEG_6423	Glycerophosphoryl diester phosphodiesterase family protein	-1.06907	0.195294	2
MSMEG_1265	conserved hypothetical protein	-1.06907	0.0386802	5
MSMEG_5886	enoyl-CoA hydratase	-1.06907	0.100088	2
MSMEG_2390	hydrolase, NUDIX family protein	-1.07841	0.0885393	6
MSMEG_6020	D-xylose-binding periplasmic protein	-1.08614	0.268092	3
MSMEG_2959	4-aminobutyrate transaminase	-1.08614	0.164623	2
MSMEG_2163	aldehyde dehydrogenase	-1.08614	0.0778099	6
MSMEG_5736	cyclase/dehydrase	-1.08614	0.164623	1
MSMEG_6303	para-nitrobenzyl esterase	-1.08614	0.164623	2
MSMEG_3580	antigen 85-C	-1.0906	0.0389845	1
MSMEG_2669	hydrolase	-1.09822	0.0611428	2
MSMEG_3127	conserved protein, DUF59	-1.09822	0.140082	0
MSMEG_1366	ABC transporter, ATP-binding protein	-1.1007	0.0157999	1
MSMEG_0455	aldehyde dehydrogenase	-1.10302	0.0543918	2
MSMEG_5728	polysaccharide deacetylase family protein	-1.10302	0.0543918	0
MSMEG_1108	hydrolase, alpha/beta fold family protein	-1.10448	0.0251425	4
MSMEG_3226	glutamate synthase, NADH/nadph, small subunit	-1.11202	0.0186677	1
MSMEG_1835	TobH protein	-1.11416	0.100836	1
MSMEG_1243	conserved hypothetical protein	-1.11416	0.100836	6
MSMEG_0137	virulence factor mce family protein	-1.1197	0.089194	2
MSMEG_6195	ion-transporting ATPase	-1.12617	0.0228941	4
MSMEG_0617	ftsk/spoiiie family protein	-1.12797	0.0687935	3
MSMEG_5892	alpha,alpha-trehalose-phosphate synthase (UDP-forming)	-1.12797	0.0687935	1
MSMEG_3422	D-isomer specific 2-hydroxyacid dehydrogenase, NAD-binding	-1.12797	0.0687935	1
MSMEG_0456	DNA gyrase subunit A	-1.13505	0.0139157	4
MSMEG_1424	FMN-dependent dehydrogenase	-1.13544	0.0150442	2
MSMEG_5576	D-mannonate oxidoreductase	-1.13823	0.0441	0
MSMEG_0402	linear gramicidin synthetase subunit D	-1.16215	0.000170932	4
MSMEG_1736	glycerol-3-phosphate dehydrogenase 2	-1.16861	0.101243	7
MSMEG_4084	putative acyl-CoA dehydrogenase	-1.16861	0.119635	2
MSMEG_6598	6,7-dimethyl-8-ribityllumazine synthase	-1.16861	0.197074	1
MSMEG_5695	glutathione S-transferase	-1.16861	0.101243	1
MSMEG_6756	glycerol kinase	-1.16861	0.0690155	1
MSMEG_0096	peroxisomal hydratase-dehydrogenase-epimerase	-1.16861	0.0208429	0
MSMEG_1740	dehydrogenase/reductase SDR family protein member 4	-1.16861	0.0895562	0
MSMEG_0389	putative glycosyl transferase	-1.16861	0.049277	6
MSMEG_4589	rhodanese domain protein/cystathionine beta-lyase	-1.16861	0.197074	2
MSMEG_4658	sugar ABC transporter substrate-binding protein	-1.16861	0.0690155	1
MSMEG_2521	amidase	-1.16861	0.197074	3
MSMEG_4524	anthranilate synthase component I	-1.16861	0.101243	2
MSMEG_0066	early secretory antigenic target, 6 kDa	-1.16861	0.0313194	0
MSMEG_5988	hypothetical protein	-1.16861	0.165843	0
MSMEG_0603	putative acyl-CoA dehydrogenase	-1.20032	0.00976913	2
MSMEG_3657	succinate dehydrogenase	-1.20255	0.0442574	2
MSMEG_4482	DNA primase	-1.20513	0.0493044	6
MSMEG_2487	4-aminobutyrate aminotransferase	-1.21168	0.0617155	4
MSMEG_2224	acetyl-CoA C-acyltransferase	-1.21591	0.0690298	3
MSMEG_5884	3-hydroxyisobutyrate dehydrogenase family protein	-1.22107	0.0786973	1
MSMEG_3100	OpcA protein	-1.2275	0.0139619	0
MSMEG_0366	hypothetical protein	-1.2275	0.0895367	1
MSMEG_3625	urease, alpha subunit	-1.23274	0.0159643	2
MSMEG_0594	iron-sulfur cluster binding protein	-1.23572	0.101191	3
MSMEG_1543	eptc-inducible aldehyde dehydrogenase	-1.24315	0.0030311	2
MSMEG_3879	short chain dehydrogenase	-1.24661	0.119483	1
MSMEG_3576	alpha-amylase 3	-1.24661	0.122639	1
MSMEG_6185	NTP pyrophosphohydrolase	-1.24661	0.119483	0
MSMEG_0599	acyl-CoA synthase	-1.24661	0.022979	2
MSMEG_5209	hydrolase, alpha/beta fold family protein	-1.26172	0.0615175	0
MSMEG_3225	ferredoxin-dependent glutamate synthase 1	-1.26921	0.00122115	3
MSMEG_6584	acyl-CoA dehydrogenase	-1.2717	0.0687828	3
MSMEG_6381	conserved hypothetical protein	-1.28408	0.165291	2
MSMEG_4832	acyl-CoA dehydrogenase	-1.28408	0.165291	3
MSMEG_1155	carnitinyl-CoA dehydratase	-1.28408	0.0782939	3
MSMEG_2128	malonyl CoA decarboxylase	-1.28408	0.165291	1
MSMEG_4833	putative acyl-CoA dehydrogenase	-1.28408	0.0439464	2
MSMEG_1868	hypothetical protein	-1.28408	0.165291	1
MSMEG_6928	conserved hypothetical protein	-1.28408	0.0782939	0
MSMEG_2532	dehydroquinase dehydratase, type II	-1.28408	0.165291	0
MSMEG_0057	conserved hypothetical protein	-1.2889	0.0120427	3
MSMEG_0135	virulence factor Mce family protein	-1.29985	0.11109	3
MSMEG_6394	conserved hypothetical protein	-1.32061	0.0610444	2
MSMEG_3796	lysyl-tRNA synthetase	-1.32061	0.100508	3
MSMEG_1594	enoyl-CoA hydratase	-1.32061	0.100508	2
MSMEG_6107	limonene 1,2-monooxygenase	-1.32061	0.100508	0
MSMEG_5637	penicillin-binding protein 4	-1.32061	0.100508	2
MSMEG_0100	phosphotyrosine protein phosphatase ptpb	-1.32061	0.0610444	1
MSMEG_0211	ABC transporter, ATP-binding protein	-1.32061	0.0389916	5
MSMEG_4685	oxidoreductase	-1.33367	0.043557	1
MSMEG_5999	short chain dehydrogenase	-1.33853	0.0682022	1
MSMEG_0784	acetate kinase	-1.33853	0.0682022	3
MSMEG_6396	antigen 85-C	-1.33853	0.0682022	0
MSMEG_1350	cyclopropane-fatty-acyl-phospholipid synthase 1	-1.34694	0.00263719	2
MSMEG_6242	alcohol dehydrogenase, iron-containing	-1.35326	0.0418944	0
MSMEG_6031	carveol dehydrogenase	-1.36125	0.0773593	3
MSMEG_5252	pantothenate kinase	-1.36125	0.0773593	1
MSMEG_4704	acyltransferase family protein	-1.36125	0.0773593	5
MSMEG_6686	glutaryl-CoA dehydrogenase	-1.36125	0.0247829	1
MSMEG_3178	DNA polymerase III alpha subunit	-1.3795	0.000537781	3
MSMEG_3375	alcohol dehydrogenase	-1.391	0.0108791	2
MSMEG_4383	MmpL5 protein	-1.391	0.138602	5
MSMEG_5020	acetoin(diacetyl) reductase	-1.391	0.154778	0
MSMEG_0605	conserved hypothetical protein	-1.391	0.138602	2
MSMEG_0131	AMP-binding enzyme, putative	-1.391	0.00515372	3
MSMEG_2447	regulatory protein	-1.391	0.138602	1
MSMEG_3708	catalase	-1.391	0.0877988	6
MSMEG_0060	conserved hypothetical protein	-1.40962	0.0338319	4
MSMEG_6481	conserved hypothetical protein	-1.43164	0.0989255	0
MSMEG_0615	ATPase, AAA family protein	-1.43164	0.0989255	1
MSMEG_2588	cobyric acid synthase CobQ	-1.43164	0.0989255	1
MSMEG_0140	probable conserved mce associated membrane protein	-1.43164	0.0989255	1
MSMEG_5088	tetratricopeptide repeat family protein	-1.44163	0.0528623	2
MSMEG_4126	hydrolase, isochorismatase family protein	-1.45811	0.0757182	2
MSMEG_5775	LytR/CpsA/Psr family protein	-1.47117	0.0330905	1
MSMEG_2037	conserved hypothetical protein	-1.47673	0.0589601	0
MSMEG_0085	PTS system, Fru family protein, IIABC components	-1.49054	0.114835	3
MSMEG_5862	short chain dehydrogenase	-1.49054	0.114835	2
MSMEG_1873	thymidylate kinase	-1.49054	0.0467415	1
MSMEG_6784	beta-lactamase	-1.49054	0.114835	2
MSMEG_3269	putative sugar ABC transporter ATP-binding protein	-1.49054	0.114835	2
MSMEG_1050	SAM-dependent methyltransferase	-1.50964	0.0856298	2
MSMEG_3468	AMP-binding enzyme	-1.50964	0.0856298	4
MSMEG_5374	glutamate--ammonia ligase	-1.50964	0.0856298	1
MSMEG_6772	homoserine O-acetyltransferase	-1.52224	0.0655994	2
MSMEG_0502	glucosidase	-1.53118	0.0515658	4
MSMEG_4687	cytosine deaminase	-1.53118	0.0515658	1
MSMEG_0069	translation initiation factor IF-2 protein	-1.53118	0.0515658	2
MSMEG_6649	conserved hypothetical protein	-1.53118	0.0172007	3
MSMEG_1252	conserved hypothetical protein	-1.53784	0.00381373	18
MSMEG_4511	linear gramicidin synthetase subunit B	-1.54517	0.00649824	5
MSMEG_5520	conserved hypothetical protein	-1.54712	0.0256793	2
MSMEG_2123	dihydroxyacetone kinase, DhaK subunit	-1.54712	0.0479001	1
MSMEG_4381	amidase	-1.55048	0.0208383	1
MSMEG_1073	oxidoreductase, short-chain dehydrogenase/reductase family protein	-1.55327	0.0170969	1
MSMEG_1954	ABC1 family protein	-1.57115	0.00336579	6
MSMEG_0367	O-demethylpuromycin-O-methyltransferase	-1.58364	0.0960062	0
MSMEG_6079	DNA repair protein RadA	-1.58364	0.13358	3
MSMEG_3877	precorrin-4 C11-methyltransferase	-1.58364	0.0453555	0
MSMEG_4165		-1.58364	0.0279862	3
MSMEG_3095	D-ribose-binding periplasmic protein	-1.58364	0.0279862	1
MSMEG_6192	conserved hypothetical protein	-1.58364	0.13358	1
MSMEG_1876	LpqB protein	-1.58364	0.0731163	2
MSMEG_5089	conserved hypothetical protein	-1.58364	0.081896	8
MSMEG_2539	thiopurine S-methyltransferase (tpmt) superfamily protein	-1.58364	0.13358	1
MSMEG_2019	short-chain dehydrogenase/reductase SDR	-1.58364	0.13358	2
MSMEG_5859	aldehyde dehydrogenase (NAD) family protein	-1.58364	0.0960062	5
MSMEG_4400	alcohol dehydrogenase, zinc-containing	-1.58364	0.13358	2
MSMEG_0193	putative glucokinase regulator	-1.58364	0.13358	0
MSMEG_3270	SN-glycerol-3-phosphate ABC transporter, ATP-binding protein	-1.58364	0.13358	1
MSMEG_5054	ABC transporter, quaternary amine uptake transporter (QAT) family protein, substrate-binding protein	-1.58364	0.180855	1
MSMEG_6041	putative acyl-CoA dehydrogenase	-1.58364	0.0453555	2
MSMEG_5658	epoxide hydrolase	-1.60157	0.00621796	2
MSMEG_5593	pyruvate dehydrogenase	-1.61339	0.0144064	6
MSMEG_1247	conserved hypothetical protein	-1.63427	0.0395375	2
MSMEG_6486	oxidoreductase, FAD/FMN-binding	-1.64254	0.0498409	1
MSMEG_1183	histidine ammonia-lyase	-1.65403	0.0484202	3
MSMEG_6798	ribose operon repressor	-1.67111	0.0820801	0
MSMEG_4703	glycerol-3-phosphate acyltransferase	-1.67111	0.0820801	1
MSMEG_0633	PAP2 superfamily protein	-1.67111	0.0820801	1
MSMEG_1497	acyl-CoA dehydrogenase family protein member 8	-1.67111	0.0820801	4
MSMEG_4391	acyl-CoA dehydrogenase-family protein	-1.67111	0.0820801	0
MSMEG_4112	cyclohexanecarboxylate-CoA ligase	-1.6788	0.0140294	2
MSMEG_1943	ATP-dependent DNA helicase	-1.68318	0.0342015	5
MSMEG_6281	N-acetylmuramoyl-L-alanine amidase	-1.69912	0.10869	1
MSMEG_5420	Tat-translocated enzyme	-1.69912	0.0434909	2
MSMEG_2017	transcriptional regulator, MerR family protein	-1.69912	0.10869	0
MSMEG_5594	ferredoxin-dependent glutamate synthase	-1.72115	0.0545203	5
MSMEG_4908	endo-type 6-aminohexanoate oligomer hydrolase	-1.72115	0.0545203	1
MSMEG_2119	N-acetylglucosamine-6-phosphate deacetylase	-1.73049	0.0294613	0
[truncated: 139 more rows]
