# Supplementary material for: Toxin-mediated ribosome stalling reprograms the Mycobacterium tuberculosis proteome
Source: Nat Commun. 2019 Jul 10;10:3035. doi: 10.1038/s41467-019-10869-8 (PMC6620280; doi:10.1038/s41467-019-10869-8)
Supplement: Supplementary file 6 — Source Data [file 41467_2019_10869_MOESM6_ESM.xlsx]

## Sheet: Fig 1c
Vertically uncropped Northern blot images shown in Fig 1c.
					Probed with oligos NWO2518, NWO2570 and NWO2517
tRNAPro14-GGG		tRNALys19-CUU		tRNALys43-UUU

## Sheet: Fig 3d
Codon	Raw_cond1	Raw_cond2	Norm_cond1	Norm_cond2	FoldChange(MazF-mt9/control)	Aminoacid
AAA	1632	2942	0.254166	3.39833	13.3705	Lys
AAC	6695	1706	1.04267	1.97061	1.88996	Asn
AAG	8611	1683	1.34107	1.94405	1.44962	Lys
AAT	1406	594	0.218969	0.686134	3.13347	Asn
ACA	9667	1460	1.50553	1.68646	1.12017	Thr
ACC	27823	2013	4.33313	2.32523	0.536617	Thr
ACG	23620	2745	3.67856	3.17077	0.86196	Thr
ACT	5389	587	0.839279	0.678048	0.807894	Thr
AGA	8365	997	1.30276	1.15164	0.884003	Arg
AGC	10737	1556	1.67217	1.79735	1.07486	Ser
AGG	8639	1447	1.34543	1.67144	1.24231	Arg
AGT	3768	433	0.586825	0.500162	0.852318	Ser
ATA	448	78	0.0697712	0.0900984	1.29134	Iso
ATC	10777	1398	1.6784	1.61484	0.96213	Iso
ATG	3931	605	0.612211	0.69884	1.1415	Met
ATT	1539	182	0.239683	0.21023	0.877117	Iso
CAA	7044	952	1.09703	1.09966	1.0024	Gln
CAC	12471	1360	1.94222	1.57095	0.808839	His
CAG	7535	1035	1.1735	1.19554	1.01878	Gln
CAT	5074	611	0.790221	0.705771	0.893131	His
CCA	15355	1973	2.39138	2.27903	0.95302	Pro
CCC	17516	1680	2.72793	1.94058	0.711375	Pro
CCG	39023	4624	6.07741	5.34122	0.878864	Pro
CCT	9363	1129	1.45819	1.30412	0.894342	Pro
CGA	23680	2900	3.6879	3.34981	0.908324	Arg
CGC	27279	4024	4.24841	4.64815	1.09409	Arg
CGG	17581	2548	2.73805	2.94321	1.07493	Arg
CGT	13935	1565	2.17023	1.80774	0.832975	Arg
CTA	2825	323	0.439963	0.3731	0.848025	Leu
CTC	9670	1083	1.506	1.25098	0.830666	Leu
CTG	15126	1886	2.35571	2.17853	0.924788	Leu
CTT	2894	332	0.450709	0.383496	0.850872	Leu
GAA	6190	789	0.964026	0.91138	0.94539	Glu
GAC	15115	1871	2.354	2.16121	0.9181	Asp
GAG	11640	1316	1.8128	1.52012	0.838547	Glu
GAT	6727	878	1.04766	1.01418	0.96805	Asp
GCA	15421	2114	2.40165	2.4419	1.01676	Ala
GCC	19510	2784	3.03847	3.21582	1.05837	Ala
GCG	21263	3578	3.31148	4.13298	1.24807	Ala
GCT	11902	1473	1.85361	1.70147	0.917925	Ala
GGA	6911	816	1.07631	0.942568	0.875737	Gly
GGC	19848	2953	3.09111	3.41103	1.1035	Gly
GGG	6141	1056	0.956395	1.21979	1.27541	Gly
GGT	8784	1293	1.36801	1.49355	1.09177	Gly
GTA	2352	312	0.366299	0.360394	0.983879	Val
GTC	15862	1717	2.47034	1.98332	0.802855	Val
GTG	13687	1553	2.1316	1.79388	0.841565	Val
GTT	4930	579	0.767794	0.668807	0.871076	Val
TAA	383	27	0.0596481	0.0311879	0.522865	Stop
TAC	5624	615	0.875877	0.710391	0.811063	Tyr
TAG	163	22	0.0253855	0.0254124	1.00106	Stop
TAT	859	78	0.13378	0.0900984	0.673482	Tyr
TCA	10132	1537	1.57795	1.7754	1.12513	Ser
TCC	10313	1688	1.60614	1.94982	1.21398	Ser
TCG	21467	3158	3.34325	3.64783	1.0911	Ser
TCT	4692	503	0.730728	0.581019	0.795123	Ser
TGA	5707	840	0.888804	0.970291	1.09168	Stop
TGC	9460	1504	1.47329	1.73728	1.17918	Cys
TGG	7674	1192	1.19514	1.37689	1.15207	Trp
TGT	7630	661	1.18829	0.763526	0.642542	Cys
TTA	495	39	0.0770909	0.0450492	0.584365	Leu
TTC	8473	778	1.31958	0.898674	0.681031	Phe
TTG	2481	298	0.386389	0.344222	0.890869	Leu
TTT	845	99	0.1316	0.114356	0.868966	Phe
Khi2 test
T : 38119.4826765; p-value : 0.0

## Sheet: Fig 3h
Codon	Raw_cond1	Raw_cond2	Norm_cond1	Norm_cond2	FoldChange(MazF-mt9/control)	Aminoacid
AAA	180	14191	0.425401	5.22102	12.2732	Lys
AAC	422	7458	0.997329	2.74388	2.75123	Asn
AAG	544	4600	1.28566	1.69239	1.31636	Lys
AAT	164	4579	0.387588	1.68466	4.34653	Asn
ACA	344	3593	0.812989	1.3219	1.62598	Thr
ACC	873	6800	2.0632	2.50179	1.21258	Thr
ACG	1348	6988	3.18578	2.57096	0.807011	Thr
ACT	310	2344	0.732635	0.862383	1.1771	Thr
AGA	306	2274	0.723182	0.836629	1.15687	Arg
AGC	572	4987	1.35183	1.83477	1.35725	Ser
AGG	505	3566	1.19349	1.31197	1.09927	Arg
AGT	222	1229	0.524661	0.452162	0.861817	Ser
ATA	118	1274	0.278874	0.468718	1.68075	Iso
ATC	783	4680	1.8505	1.72182	0.930466	Iso
ATG	445	2703	1.05169	0.994463	0.945589	Met
ATT	192	1866	0.453761	0.686522	1.51296	Iso
CAA	528	3993	1.24784	1.46907	1.17729	Gln
CAC	518	3483	1.22421	1.28143	1.04674	His
CAG	515	3828	1.21712	1.40836	1.15713	Gln
CAT	306	1974	0.723182	0.726256	1.00425	His
CCA	700	6104	1.65434	2.24573	1.35748	Pro
CCC	715	5534	1.68979	2.03602	1.2049	Pro
CCG	1818	14955	4.29655	5.50211	1.28059	Pro
CCT	529	3462	1.25021	1.27371	1.0188	Pro
CGA	1067	5899	2.52168	2.17031	0.860657	Arg
CGC	1266	10417	2.99199	3.83253	1.28093	Arg
CGG	1149	8145	2.71548	2.99663	1.10354	Arg
CGT	1339	4983	3.16451	1.8333	0.579331	Arg
CTA	379	1515	0.895706	0.557385	0.622286	Leu
CTC	518	3472	1.22421	1.27739	1.04344	Leu
CTG	1262	5938	2.98253	2.18465	0.732482	Leu
CTT	333	1656	0.786992	0.60926	0.774163	Leu
GAA	615	2827	1.45345	1.04008	0.715595	Glu
GAC	1102	6116	2.6044	2.25014	0.863977	Asp
GAG	744	3721	1.75832	1.369	0.77858	Glu
GAT	684	2674	1.61652	0.983794	0.608586	Asp
GCA	888	5168	2.09865	1.90136	0.905995	Ala
GCC	1444	9290	3.41266	3.41789	1.00153	Ala
GCG	2071	10236	4.89448	3.76594	0.769425	Ala
GCT	1164	4560	2.75093	1.67767	0.609857	Ala
GGA	647	3036	1.52908	1.11698	0.730489	Gly
GGC	1471	7528	3.47647	2.76963	0.796679	Gly
GGG	653	3713	1.54326	1.36605	0.885173	Gly
GGT	823	3955	1.94503	1.45509	0.748106	Gly
GTA	173	973	0.408858	0.357977	0.875554	Val
GTC	743	4120	1.75596	1.51579	0.863227	Val
GTG	932	5028	2.20263	1.84986	0.839838	Val
GTT	499	1941	1.17931	0.714115	0.605538	Val
TAA	39	312	0.0921703	0.114788	1.24539	Stop
TAC	416	1838	0.983149	0.67622	0.68781	Tyr
TAG	74	458	0.174887	0.168503	0.963496	Stop
TAT	114	752	0.269421	0.276669	1.0269	Tyr
TCA	397	3297	0.938246	1.213	1.29284	Ser
TCC	450	2950	1.0635	1.08534	1.02053	Ser
TCG	1185	7835	2.80056	2.88258	1.02929	Ser
TCT	269	1301	0.635738	0.478652	0.752907	Ser
TGA	531	2339	1.25493	0.860543	0.685728	Stop
TGC	1394	4322	3.2945	1.59011	0.482657	Cys
TGG	733	4553	1.73233	1.6751	0.966963	Trp
TGT	455	1629	1.07532	0.599327	0.557348	Cys
TTA	63	431	0.14889	0.15857	1.06501	Leu
TTC	488	3066	1.15331	1.12801	0.978067	Phe
TTG	597	2424	1.41091	0.891816	0.632084	Leu
TTT	185	922	0.437218	0.339214	0.775846	Phe
Khi2 test
T : 185148.0564433245; p-value : 0.0

## Sheet: Fig 7
Gene	Annotation	Log2ratio AHA-proteomics	Log2ratio RNA-seq	AAA codon count		Fig. 6
MSMEG_4856	cytochrome P450	<-4.68	-1.27	1
MSMEG_2121	multiphosphoryl transfer protein (MTP)	<-4.68	-1.45	3
MSMEG_4111	alpha-methylacyl-CoA racemase	<-4.68	-1.78	3
MSMEG_1677	aspartate ammonia-lyase	<-4.68	-1.81	4
MSMEG_6239	1,3-propanediol dehydrogenase	<-4.68	-2.48	1
MSMEG_3197	lipase	<-4.68	-2.58	2
MSMEG_5609	carotenoid oxygenase	<-4.68	-3.39	2
MSMEG_0530	short chain dehydrogenase	-3.97596	-2.47	0
MSMEG_5526	peptidoglycan-binding LysM	-3.83157	-1.13	2
MSMEG_1009	cytochrome p450	-3.75357	-1.26	0
MSMEG_3160	LAO/AO transport system ATPase	-3.75357	-2.21	1
MSMEG_6591	aminotransferase, class V family protein	-3.67111	-1.09	1
MSMEG_2276	hydrogenase expression/formation protein HypE	-3.67111	-1.39	1
MSMEG_4656	sugar ABC transporter ATP-binding protein	-3.67111	-1.43	2
MSMEG_4827	aminoglycoside phosphotransferase	-3.67111	-1.56	3
MSMEG_0217	alcohol dehydrogenase B	-3.67111	-2.19	1
MSMEG_1245	phosphoadenosine phosphosulfate reductase	-3.64973	-2.14	5
MSMEG_3017	conserved hypothetical protein	-3.58364	3.52	3
MSMEG_5574	substrate binding protein	-3.58364	-1.38	1
MSMEG_6238	putative two-component system sensor kinase	-3.58364	-2.95	1
MSMEG_5931	short chain dehydrogenase	-3.49054	-1.5	3
MSMEG_4515	putative non-ribosomal peptide synthetase	-3.391	-2.21	2
MSMEG_3094	oxidoreductase, zinc-binding dehydrogenase family protein	-3.24661	-2.52	3
MSMEG_4664	IolD protein	-3.04308	-1.14	3
MSMEG_6554	hypothetical ABC transporter ATP-binding protein	-2.90557	-1.34	1
MSMEG_1180	N-carbamoyl-L-amino acid hydrolase	-2.90557	-1.49	2
MSMEG_0219	RNA polymerase sigma-70 factor, family protein	-2.85666	-1.99	1
MSMEG_1878	S30AE family protein	-2.83157	-1.02	1
MSMEG_1548	propanediol utilization: dehydratase, medium subunit	-2.83157	-1.48	1
MSMEG_1423	radical SAM domain protein	-2.83157	-1.71	3
MSMEG_5100	pyruvate ferredoxin/flavodoxin oxidoreductase family protein	-2.75357	1.15	9
MSMEG_3271	dihydroxyacetone kinase	-2.67111	-2	2
MSMEG_0412	conserved hypothetical protein	-2.58364	-1.66	1
MSMEG_0071	conserved hypothetical protein	-2.54712	-1.85	11
MSMEG_6021	xylose isomerase	-2.53784	-2.29	2
MSMEG_5906	putative acyl-CoA dehydrogenase	-2.52224	-1.8	0
MSMEG_6241	ATPase associated with various cellular activities	-2.49054	-3.33	0
MSMEG_2275	hydrogenase expression/formation protein HypD	-2.44163	-1.12	3
MSMEG_2659	alanine dehydrogenase	-2.391	1.49	3
MSMEG_2490	decarboxylase	-2.391	1.28	1
MSMEG_6224	Retinal pigment epithelial membrane protein	-2.391	-1.29	0
MSMEG_0410	MmpL protein	-2.391	-1.58	3
MSMEG_2130	putative acyl-CoA dehydrogenase	-2.391	-2.06	2
MSMEG_5650	AMP-dependent synthetase and ligase	-2.33088	-2.23	3
MSMEG_4731	acyl-CoA synthase	-2.32061	-1.82	0
MSMEG_3846	phosphotransferase enzyme family protein	-2.28408	-1.44	2
MSMEG_0061	ftsk/spoiiie family protein	-2.26172	-2.72	7
MSMEG_3317	dihydrodipicolinate reductase, N-terminus domain protein	-2.24661	-1.49	2
MSMEG_0088	phosphoenolpyruvate-protein phosphotransferase	-2.20255	-1.09	5
MSMEG_4826	putative acyl-CoA dehydrogenase	-2.16861	2.87	4
MSMEG_3508	hydrolase, alpha/beta hydrolase fold family protein	-2.16861	-1.07	2
MSMEG_0031	Penicillin binding protein transpeptidase domain protein	-2.16861	-1.17	1
MSMEG_0048	pyridoxamine 5'-phosphate oxidase family protein	-2.16861	-1.95	0
MSMEG_1637	periplasmic sensor signal transduction histidine kinase	-2.13823	-1.53	2
MSMEG_1244	conserved hypothetical protein	-2.05613	-1.71	5
MSMEG_4942	ATP synthase F0, A subunit	-2.04308	-1.6	0
MSMEG_4914	virginiamycin B hydrolase	-1.99868	-2.21	0
MSMEG_5923	acetyl-CoA acetyltransferase	-1.96216	-1.57	1
MSMEG_4557	ABC transporter, ATP-binding protein	-1.90557	-1.11	0
MSMEG_1547	glycerol dehydratase large subunit	-1.89107	-1.53	1
MSMEG_2259	carbon starvation protein A	-1.84668	-1.6	1
MSMEG_0068	probable conserved transmembrane protein	-1.83157	-1.32	4
MSMEG_6128	two-component system response regulator	-1.83157	-2.66	2
MSMEG_0786	serine/threonine protein kinase	-1.82068	-1.86	2
MSMEG_6597	hydrolase of the alpha/beta superfamily protein	-1.80604	-1.27	1
MSMEG_6741	antar domain protein	-1.80604	-1.3	1
MSMEG_0889	succinic semialdehyde dehydrogenase	-1.78528	-1.69	3
MSMEG_5571	ABC transporter ATP-binding protein	-1.77127	-1.36	1
MSMEG_0062	ftsk/spoiiie family protein	-1.75357	-3.19	6
MSMEG_6281	N-acetylmuramoyl-L-alanine amidase	-1.69912	-1.46	1
MSMEG_5420	Tat-translocated enzyme	-1.69912	-2.26	2
MSMEG_1943	ATP-dependent DNA helicase	-1.68318	-1.19	5
MSMEG_4112	cyclohexanecarboxylate-CoA ligase	-1.6788	-1.41	2
MSMEG_4703	glycerol-3-phosphate acyltransferase	-1.67111	-1.1	1
MSMEG_4391	acyl-CoA dehydrogenase-family protein	-1.67111	-1.38	0
MSMEG_1183	histidine ammonia-lyase	-1.65403	-2.91	3
MSMEG_5593	pyruvate dehydrogenase	-1.61339	-1.03	6
MSMEG_6192	conserved hypothetical protein	-1.58364	-1.17	1
MSMEG_5859	aldehyde dehydrogenase (NAD) family protein	-1.58364	-1.97	5
MSMEG_3270	SN-glycerol-3-phosphate ABC transporter, ATP-binding protein	-1.58364	-2.01	1
MSMEG_0367	O-demethylpuromycin-O-methyltransferase	-1.58364	-2.01	0
MSMEG_3095	D-ribose-binding periplasmic protein	-1.58364	-2.1	1
MSMEG_5520	conserved hypothetical protein	-1.54712	-2.36	2
MSMEG_4511	linear gramicidin synthetase subunit B	-1.54517	-2.9	5
MSMEG_1252	conserved hypothetical protein	-1.53784	-2.68	18
MSMEG_6649	conserved hypothetical protein	-1.53118	-1.16	3
MSMEG_0502	glucosidase	-1.53118	-1.27	4
MSMEG_5862	short chain dehydrogenase	-1.49054	-1.03	2
MSMEG_0085	PTS system, Fru family protein, IIABC components	-1.49054	-1.84	3
MSMEG_2037	conserved hypothetical protein	-1.47673	-1.24	0
MSMEG_6481	conserved hypothetical protein	-1.43164	-1.22	0
MSMEG_0615	ATPase, AAA family protein	-1.43164	-1.48	1
MSMEG_0140	probable conserved mce associated membrane protein	-1.43164	-1.83	1
MSMEG_0060	conserved hypothetical protein	-1.40962	3.38	4
MSMEG_3708	catalase	-1.391	1.74	6
MSMEG_5020	acetoin(diacetyl) reductase	-1.391	-1.47	0
MSMEG_0131	AMP-binding enzyme, putative	-1.391	-1.81	3
MSMEG_6031	carveol dehydrogenase	-1.36125	-1.71	3
MSMEG_6242	alcohol dehydrogenase, iron-containing	-1.35326	-3.38	0
MSMEG_6107	limonene 1,2-monooxygenase	-1.32061	-1.39	0
MSMEG_0135	virulence factor Mce family protein	-1.29985	-2.52	3
MSMEG_1155	carnitinyl-CoA dehydratase	-1.28408	1.57	3
MSMEG_2128	malonyl CoA decarboxylase	-1.28408	-1.21	1
MSMEG_6928	conserved hypothetical protein	-1.28408	-1.58	0
MSMEG_2532	dehydroquinase dehydratase, type II	-1.28408	-1.81	0
MSMEG_5209	hydrolase, alpha/beta fold family protein	-1.26172	-1.67	0
MSMEG_0599	acyl-CoA synthase	-1.24661	-1.18	2
MSMEG_1543	eptc-inducible aldehyde dehydrogenase	-1.24315	-2.37	2
MSMEG_3100	OpcA protein	-1.2275	-1.64	0
MSMEG_0603	putative acyl-CoA dehydrogenase	-1.20032	-1.9	2
MSMEG_4658	sugar ABC transporter substrate-binding protein	-1.16861	-1.1	1
MSMEG_5988	hypothetical protein	-1.16861	-1.11	0
MSMEG_6598	6,7-dimethyl-8-ribityllumazine synthase	-1.16861	-1.16	1
MSMEG_0096	peroxisomal hydratase-dehydrogenase-epimerase	-1.16861	-1.66	0
MSMEG_1740	dehydrogenase/reductase SDR family protein member 4	-1.16861	-1.77	0
MSMEG_0066	early secretory antigenic target, 6 kDa	-1.16861	-1.87	0
MSMEG_0402	linear gramicidin synthetase subunit D	-1.16215	-3.18	4
MSMEG_0456	DNA gyrase subunit A	-1.13505	-1	4
MSMEG_0617	ftsk/spoiiie family protein	-1.12797	-2.87	3
MSMEG_6195	ion-transporting ATPase	-1.12617	-2.67	4
MSMEG_0137	virulence factor mce family protein	-1.1197	-3.41	2
MSMEG_1835	TobH protein	-1.11416	-1.54	1
MSMEG_3226	glutamate synthase, NADH/nadph, small subunit	-1.11202	-1.04	1
MSMEG_1366	ABC transporter, ATP-binding protein	-1.1007	-1.16	1
MSMEG_6020	D-xylose-binding periplasmic protein	-1.08614	-2.07	3
MSMEG_2390	hydrolase, NUDIX family protein	-1.07841	-1.27	6
MSMEG_3188	adenosylmethionine-8-amino-7-oxononanoate transaminase	-1.06907	-1.11	0
MSMEG_6064	lipoprotein	-1.05313	-1.11	1
MSMEG_1374	ribose ABC transporter, periplasmic binding protein	-1.04308	-1.06	0
MSMEG_6191	translation initiation inhibitor	-1.04308	-1.15	0
MSMEG_3772	ornithine carbamoyltransferase	-1.04308	-1.16	0
MSMEG_5900	virulence factor Mce family protein	-1.04308	-1.7	1
MSMEG_2403	ATP-dependent DNA helicase RecG	-1.04308	-1.91	5
MSMEG_5941	3-ketosteroid dehydrogenase	-1.0311	-2.37	4
MSMEG_4328	3-oxoacyl-	-1.03065	-1.24	1
MSMEG_0826	thiamine biosynthesis protein ThiC	-1.02944	-2.56	3
MSMEG_6036	biphenyl-2,3-diol 1,2-dioxygenase	-1.0166	-1.05	0
MSMEG_0539	transcriptional regulator, Crp/Fnr family protein	-1.00991	-1.48	1
MSMEG_5006	phosphohistidine phosphatase	1.00132	-1.12	0
MSMEG_6464	conserved hypothetical protein	1.00132	-2.1	0
MSMEG_6579	conserved hypothetical protein	1.04439	1.71	1
MSMEG_5308	conserved hypothetical protein	1.04712	1.16	0
MSMEG_0538	regulatory protein, MarR	1.05379	1.14	1
MSMEG_2350	conserved hypothetical protein	1.06021	-1.62	0
MSMEG_6092	Lsr2 protein	1.07932	1.09	3
MSMEG_0436	allophanate hydrolase subunit 1	1.09443	1.2	0
MSMEG_1540	ATP-dependent RNA helicase	1.10225	1.73	3
MSMEG_4849	carveol dehydrogenase	1.1168	1.5	1
MSMEG_5509	conserved hypothetical protein	1.1168	-1.26	0
MSMEG_0243	conserved hypothetical protein	1.13256	-1.9	0
MSMEG_5797	conserved hypothetical protein	1.18189	1.1	0
MSMEG_6042	transcriptional regulator, TetR family protein	1.18687	1.96	0
MSMEG_4120	CAIB/BAIF family protein	1.19396	1.07	2
MSMEG_1951	conserved domain protein	1.24352	1.37	1
MSMEG_2656	guanosine pentaphosphate synthetase I/polyribonucleotide nucleotidyltransferase	1.25215	1.05	1
MSMEG_1114	short chain dehydrogenase	1.26435	2.09	1
MSMEG_4707	non-heme bromoperoxidase BPO-A2	1.29082	1.4	0
MSMEG_5328	conserved hypothetical protein	1.30388	1.51	1
MSMEG_2189	allophanate hydrolase	1.32325	1.88	1
MSMEG_4553	GAF domain, putative	1.32325	-1.13	0
MSMEG_2657	peptidase, M16 family protein	1.33389	1.3	1
MSMEG_1076	conserved hypothetical protein	1.33389	1.11	0
MSMEG_5590	carboxylate-amine ligase Nfa27300	1.34924	1.8	2
MSMEG_1950	conserved hypothetical protein	1.37196	1.32	3
MSMEG_1743	Fatty acid desaturase	1.37329	1.61	0
MSMEG_2206	3-oxoacyl-(acyl-carrier-protein) reductase	1.37983	1.01	0
MSMEG_4351	putative oxidoreductase YjgI	1.41636	2.54	2
MSMEG_5412	immunogenic protein MPT63	1.43944	-2.93	0
MSMEG_2756	conserved hypothetical protein	1.51589	1.48	0
MSMEG_6422	ferritin family protein	1.52327	2.1	1
MSMEG_0589	L-rhamnose isomerase	1.52327	1.15	0
MSMEG_0976	conserved hypothetical protein	1.55386	1.11	2
MSMEG_5189	oxidoreductase	1.56836	1.21	1
MSMEG_3493	putative secreted protein	1.58628	1.75	1
MSMEG_3384	isoflavone reductase	1.609	2.84	2
MSMEG_4738	hypothetical protein	1.609	1.99	1
MSMEG_3395	short chain dehydrogenase	1.63875	2.31	1
MSMEG_1915	anti-sigma factor, family protein	1.63875	1.49	2
MSMEG_5029	alkanal monooxygenase alpha chain	1.69269	1.69	0
MSMEG_3138	thioredoxin	1.71975	1.7	0
MSMEG_0129	cyclase/dehydrase family protein	1.73828	-1.48	0
MSMEG_2850	mycobacterial family protein 11 protein	1.86381	2.58	1
MSMEG_1078	hydrolase	1.86381	1.21	2
MSMEG_6454	conserved hypothetical protein	1.92271	1.27	0
MSMEG_4298	3-methyl-2-oxobutanoate hydroxymethyltransferase	2.03107	1.62	2
MSMEG_4064	zinc-binding alcohol dehydrogenase	2.10441	3.25	2
MSMEG_4236	MraZ protein	2.1168	1.09	2
MSMEG_0435	allophanate hydrolase subunit 2	2.15332	1.49	0
MSMEG_2027	conserved hypothetical protein TIGR00026	2.18773	2.8	1
MSMEG_6747	oxidoreductase	2.26435	2.5	1
MSMEG_1487	conserved hypothetical protein	2.41636	1.62	1
MSMEG_6753	oxidoreductase, short chain dehydrogenase/reductase family protein	2.43625	1.59	0
MSMEG_1131	tryptophan-rich sensory protein	2.58628	1.83	0
MSMEG_1016	secreted protein	2.58628	1.1	0
MSMEG_5071	conserved hypothetical protein	2.73828	1.05	0
MSMEG_1037	alcohol dehydrogenase, zinc-containing	2.78261	1.95	0
MSMEG_6755	isoflavone reductase	2.90178	2.06	1
MSMEG_0600	dehydrogenase	2.97094	2.56	1
MSMEG_0586	stas domain, putative	3.00132	2.3	0
MSMEG_1749	putative monooxygenase	3.15332	2.01	1
MSMEG_1742	oxidoreductase	3.22371	1.58	1
MSMEG_4620	NAD-dependent deacetylase 1	3.22371	1.02	1
MSMEG_5732	monooxygenase	3.3448	2.19	0
MSMEG_1417	glyoxalase family protein	3.52678	3.24	1
MSMEG_1947	conserved hypothetical protein	3.53183	1.81	0
MSMEG_2920	aldo/keto reductase	3.62581	2.31	0
MSMEG_0281	choline dehydrogenase	3.63137	1.43	0
MSMEG_3582	ATP-dependent protease La	4.07171	2.51	0
MSMEG_1746	6-hydroxy-D-nicotine oxidase	4.37055	2.25	0
MSMEG_0198	acyl-CoA dehydrogenase, C- domain protein	4.54564	1.72	0
MSMEG_5558	hypothetical protein	4.58628	2.99	1
MSMEG_4737	conserved hypothetical protein	4.58628	1.65	0
MSMEG_3583	monooxygenase	4.73828	2.82	1
MSMEG_1193	TROVE domain protein	4.73828	1.8	0
MSMEG_3137	oxidoreductase	4.78559	2.42	0
MSMEG_3581	FabG protein	4.80867	2.25	0
MSMEG_0449	transporter, major facilitator family protein, putative	5.41636	2.58	1
MSMEG_4063	amidohydrolase family protein	6.17124	2.64	1
MSMEG_1418	RNA polymerase ECF-type sigma factor	>6.18	3.27	1
MSMEG_0757	hypothetical protein	>6.18	2.9	0
MSMEG_4465	cutinase	>6.18	2.9	1
MSMEG_6859	oxidoreductase	>6.18	2.7	0
MSMEG_1303	putative transcriptional regulator	>6.18	2.39	0
MSMEG_1751	norsolorinic acid reductase	>6.18	2.26	1

## Sheet: Suppl Fig 4
Vertically uncropped TAMRA gel images shown in Supplementary Figure 4
